# Supplementary material for: The effect of acute sleep extension vs active recovery on post exercise recovery kinetics in rugby union players
Source: PLoS One. 2022 Aug 18;17(8):e0273026. doi: 10.1371/journal.pone.0273026 (PMC9387860; doi:10.1371/journal.pone.0273026)
Supplement: S1 Data — (ZIP) [file pone.0273026.s001.zip]

Archive with 8 entries (7 files):
- Data_plosone/BDD_fatigue.xlsx
- Data_plosone/BDD_sleep.xlsx
- Data_plosone/BDD_WL.xlsx
- Data_plosone/GPS/
- Data_plosone/GPS/BDD_HR_results.xlsx
- Data_plosone/GPS/BDD_RLI_results.xlsx
- Data_plosone/GPS/HR testing.R
- Data_plosone/GPS/RLI code separate component.R
