# Supplementary material for: The effect of acute sleep extension vs active recovery on post exercise recovery kinetics in rugby union players
Source: PLoS One. 2022 Aug 18;17(8):e0273026. doi: 10.1371/journal.pone.0273026 (PMC9387860; doi:10.1371/journal.pone.0273026)
Supplement: S1 Data — (ZIP) [file pone.0273026.s001.zip › Data_plosone/BDD_fatigue.xlsx]

## Sheet: BDD_R
Player ID	Blind Condition	Time Code	Wellness - fatigue	Wellness - Sleep quality	Wellness - Soreness	Wellness - stress	Wellness - Mood	Wellness - Total	Average reaction time trial 1	Average reaction time trial 2	Average reaction time trial 3	Mistake trial 1	Mistake trial 2	Mistake trial 3	Stroop test 1 time to complete	Stroop test 2 time to complete	Stroop test 3 time to complete	HR exercise	HR recovery	RLI_up	RLI_fwd	RLI_side	RLI_full	Body Mass	Jump Height ft	Jump Height v	takeoff velocity	RSI modified	total duration	eccentric phase duration	concentric phase duration	eccentric displacement	concentric displacement	peak eccentric force	peak concentric force	peak eccentric power	peak concentric power	AUC.Fv	eccentric impulse	concentric impulse	RFD	relative peak eccentric force	relative peak concentric force	relative peak eccentric power	relative peak concentric power	relative AUC.Fv	relative eccentric impulse	relative concentric impulse	relative RFD
28	A	Pre	3	4	3	4	4	18	1.0006	0.989	1.0222	0	0	0	10.006	9.89	10.222	153.157	141.261	NA	NA	NA	NA	95.0736	30.3529	30.0195	2.4269	0.345128	0.87	0.229	0.2765	0.158111	0.391226	1871.08	2084.46	1094.93	4397.27	5782.73	213.379	258.024	4052.7	19.6799	21.9248	11.5161	46.2509	60.8236	2.24437	2.71395	42.6251
28	A	Post0	2	4	3	4	4	17	1.0539	1.0472	1.0625	0	0	0	10.538	10.472	10.624	165.736	156.786	NA	NA	NA	NA	94.9422	28.4716	28.0824	2.34605	0.342749	0.8195	0.197	0.2675	0.136196	0.378586	1846.42	2096.39	1233.53	4258.75	5790.41	183.733	249.074	4581	19.4471	22.0813	12.9912	44.8561	60.9876	1.93522	2.62342	48.2461
28	A	Post15	2	2	2	3	3	12	0.9546	1.1305	1.1488	0	1	0	9.546	11.305	11.488	157.144	149.377	NA	NA	NA	NA	94.8148	25.8623	23.378	2.14165	0.263318	0.888	0.217	0.273	0.111609	0.317227	1542.26	2228.74	821.776	4042.05	4946.01	202.337	254.08	2802.71	16.266	23.5063	8.66719	42.631	52.165	2.13402	2.67974	29.5599
28	A	Post30	2	3	2	3	4	14	0.9914	1.0013	0.988	0	0	2	9.913	10.012	9.88	147.941	139.258	NA	NA	NA	NA	94.741	24.2828	24.877	2.20927	0.287783	0.8645	0.208	0.285	0.121448	0.358742	1653.65	2165.45	1036.95	4128.33	5148.22	193.576	265.598	3678.98	17.4541	22.8567	10.9438	43.5754	54.339	2.0434	2.80351	38.8256
49	A	Pre	3	3	3	2	3	14	1.0678	1.00458	1.0687	0	0	0	10.678	10.413	10.688	156.223	145.643	49.0349	28.4621	17.824	47.457	82.2275	46.0043	42.801	2.89785	0.656652	0.652	0.1285	0.2215	0.123516	0.406546	2399.66	2406.59	2086	5095.13	7299.14	103.64	178.805	12223.9	29.1828	29.2671	25.3697	61.9634	88.7671	1.26043	2.17455	148.655
49	A	Post0	2	3	2	3	3	13	1.0145	1.0205	1.1465	0	0	0	10.146	10.206	11.465	162.837	152.421	55.7292	34.1923	16.1633	54.3702	81.7023	42.8582	40.5191	2.81942	0.611594	0.6625	0.137	0.2235	0.131632	0.400098	2240.76	2270.28	2007.21	5006.9	7059.86	109.8	179.224	10401.4	27.4262	27.7874	24.568	61.2824	86.4101	1.34389	2.19359	127.313
49	A	Post15	3	4	3	3	3	16	1.0255	1.0274	0.9559	0	0	0	10.255	10.275	9.559	141.411	124.642	66.5405	43.5317	23.6964	63.6842	80.8274	40.4749	38.1928	2.73732	0.601304	0.6365	0.1245	0.204	0.111376	0.357029	2288.53	2347.8	1860.42	4917.84	7000.5	98.6542	161.652	11867.8	28.3138	29.0473	23.0169	60.8442	86.611	1.22054	1.99995	146.83
49	A	Post30	4	4	4	4	4	20	1.1938	1.0457	1.094	0	0	0	11.939	10.458	10.941	148.084	122.033	60.0472	34.6904	20.8218	56.7961	82.2639	40.6149	40.0648	2.80359	0.647471	0.6205	0.1175	0.2045	0.105683	0.364578	2379.86	2419.78	2034.52	5108.74	7302.09	94.9642	165.127	13281.3	28.9294	29.4147	24.7317	62.1018	88.764	1.15439	2.00729	161.446
43	A	Pre	4	4	3	4	4	19	0.964	0.8257	0.859	0	0	0	9.639	8.256	8.592	171.673	147.583	46.2046	32.892	23.0628	46.421	74.7362	39.9133	37.7456	2.72127	0.517349	0.7315	0.175	0.238	0.126969	0.384183	1678.39	1849.95	1013.67	4246.9	5630.94	127.911	174.421	5367.65	22.4576	24.7531	13.5633	56.8251	75.3442	1.7115	2.33383	71.8212
43	A	Post0	3	4	3	4	4	18	0.9106	0.9039	0.9741	0	0	4	9.106	9.039	9.741	165.676	148.27	35.3821	28.7898	18.4838	37.9921	75.1059	35.4961	34.0219	2.5836	0.470014	0.724	0.1825	0.238	0.126725	0.366412	1587.74	1851.84	950.523	3957.93	5285.9	134.279	175.32	4648.33	21.1402	24.6567	12.6561	52.6983	70.3806	1.78778	2.33425	61.894
43	A	Post15	2	3	2	3	3	13	1.0042	0.9241	0.8922	1	0	0	10.042	9.456	8.922	148.179	135.311	NA	NA	NA	NA	74.053	32.3635	30.9363	2.46364	0.357301	0.8665	0.214	0.2815	0.152718	0.412138	1496.14	1609.04	912.117	3569.57	4577.17	155.11	205.036	3616.86	20.2037	21.7282	12.3171	48.2029	61.8095	2.09458	2.76878	48.8417
43	A	Post30	2	2	2	3	4	13	0.9225	0.8496	0.9271	0	0	0	9.226	8.496	9.271	150.977	134.264	47.783	29.8446	21.5303	45.3228	76.039	36.6242	33.8935	2.57855	0.417622	0.816	0.1775	0.2585	0.124633	0.392138	1606.75	1734.08	980.161	3920.57	5063.94	132.296	193.071	4824.12	21.1305	22.805	12.8902	51.5598	66.5965	1.73984	2.53911	63.4421
40	B	Pre	4	4	4	3	2	17	0.8905	0.8241	0.8388	2	1	0	8.906	8.242	8.389	171.316	138.511	65.9181	26.0007	21.3692	58.8998	102.001	32.5879	31.8982	2.50168	0.510279	0.632	0.14	0.1785	0.0794569	0.280385	2619.86	3045.23	1023.37	5700.52	7955.74	140.283	178.062	12089.1	25.6852	29.8553	10.0336	55.8873	77.9977	1.37525	1.74567	118.529
40	B	Post0	2	4	3	3	2	14	0.7874	0.7325	0.7561	1	3	0	7.874	7.324	8.154	179.571	160.251	66.1886	27.9248	22.2728	60.3751	101.912	35.0397	32.2103	2.51354	0.499927	0.646	0.144	0.1895	0.0813701	0.295328	2519.25	2848.62	1019.61	5572.51	7668.64	143.825	188.945	10549.7	24.72	27.9518	10.0051	54.6798	75.2481	1.41123	1.85398	103.521
40	B	Post15	4	4	4	4	4	20	0.8437	0.7806	0.7789	0	0	0	8.438	7.807	7.789	167.255	143.842	NA	NA	NA	NA	99.9409	30.1585	30.5723	2.44899	0.455578	0.6735	0.128	0.1765	0.070787	0.27447	2538.15	3016.41	976.249	5526.95	7693.84	125.339	173.226	12051.4	25.3918	30.1898	9.76068	55.3066	76.9873	1.25406	1.73287	120.552
40	B	Post30	3	4	4	3	3	17	0.8272	0.8522	0.8307	1	0	1	8.272	8.522	8.306	165.937	130.398	74.1941	31.6407	24.1974	65.8503	100.462	29.0232	28.9873	2.3848	0.483784	0.607	0.147	0.181	0.0835966	0.273446	2468.24	3009.88	971.239	5382.95	7489.96	144.655	178.298	10973.1	24.591	29.9792	9.66871	53.5965	74.5935	1.43774	1.77343	109.541
6	B	Pre	3	4	3	5	5	20	1.0672	1.0671	1.1672	0	0	0	10.672	10.67	11.672	184.331	166.655	32.6418	28.0693	18.634	34.8024	85.7496	31.9662	31.2013	2.47399	0.513502	0.6085	0.127	0.2185	0.0979388	0.3483	2229.47	2250.09	1506.61	4288.71	6095.92	106.822	183.572	10898.2	25.9995	26.2399	17.5703	50.0133	71.0883	1.24577	2.14083	127.088
6	B	Post0	2	4	2	3	5	16	1.1605	1.13587	1.4138	0	0	0	11.606	11.408	14.138	187.746	177.485	30.8611	27.9763	17.4389	36.2959	85.5747	41.1815	27.5316	2.32393	0.46734	0.589	0.128	0.1935	0.0819411	0.288215	2101.48	2354.97	1114.9	4181.7	5858.32	107.385	162.528	9911.25	24.5578	27.5197	13.0293	48.8663	68.4594	1.25482	1.89926	115.829
6	B	Post15	3	3	3	4	4	17	1.2439	1.1022	1.1774	0	1	0	12.44	11.023	11.775	178.343	166.311	NA	NA	NA	NA	84.697	32.2083	32.4496	2.5232	0.604975	0.5365	0.1125	0.178	0.0775184	0.282862	2302.09	2546.86	1273.98	4674.06	6743.52	93.5454	147.815	12962.2	27.1804	30.0705	15.0414	55.1858	79.6196	1.10446	1.74521	153.044
6	B	Post30	3	4	2	4	4	17	1.2505	1.1659	1.3222	0	1	0	12.505	11.659	13.222	173.266	157.471	34.6354	29.6821	19.7598	35.3367	85.8271	35.2419	33.738	2.57186	0.517943	0.6525	0.142	0.232	0.120466	0.362958	2159.39	2165.39	1681.14	4470.78	6131.12	119.525	195.042	9193.61	25.16	25.2298	19.5885	52.0922	71.4387	1.39254	2.2725	107.126
26	B	Pre	2	2	4	5	4	17	0.9609	1.0004	1.0223	0	0	0	9.608	10.005	10.223	159.908	125.92	58.0074	37.8181	28.531	57.123	112.571	28.3132	29.6541	2.41193	0.366343	0.8095	0.1795	0.255	0.140859	0.377046	2482.43	2518.9	1686.65	5178.83	7170.53	198.145	281.619	7598.24	22.052	22.376	14.9829	46.0049	63.6975	1.76016	2.50171	67.4973
26	B	Post0	2	4	2	2	3	13	1.0642	0.9917	1.0257	0	0	0	10.642	10.421	10.257	172.088	151.318	48.7071	28.7948	22.1832	47.3088	112.405	24.6663	26.2077	2.26741	0.340732	0.7735	0.18	0.2575	0.140045	0.363606	2380.09	2480.09	1776.22	4815.01	6767.5	198.555	283.968	7000.07	21.1743	22.0637	15.8019	42.8361	60.2062	1.76643	2.5263	62.2755
26	B	Post15	2	3	3	4	4	16	1.1757	1.3471	1.0487	0	0	0	11.756	13.473	10.489	163.029	135.366	73.2068	40.0124	33.0436	66.2428	110.574	22.8333	23.5614	2.14959	0.314209	0.75	0.1765	0.239	0.125514	0.318128	2231.29	2543.33	1511.82	4628.05	6390.69	191.263	259.585	6437.63	20.1793	23.0011	13.6723	41.855	57.7962	1.72973	2.34763	58.221
26	B	Post30	2	2	4	5	4	17	1.0238	1.0507	1.1958	0	0	0	10.238	10.508	11.958	154.183	123.99	58.9203	33.5439	26.6043	53.186	112.793	27.1456	26.8125	2.29343	0.359822	0.747	0.1725	0.238	0.126624	0.329506	2371.8	2571.43	1741.27	4978.63	6974.3	190.987	263.488	7352.83	21.0252	22.7969	15.4366	44.1381	61.8279	1.69358	2.33627	65.1603
7	A	Pre	3	3	4	4	4	18	0.9037	0.9289	0.8841	0	0	0	9.037	9.29	8.441	126.931	108.692	35.7698	20.4997	21.5954	35.0893	82.3146	25.5799	25.9841	2.25716	0.486989	0.536	0.0805	0.145	0.0440449	0.232145	2852.12	3035.08	954.127	4682.45	6851.74	64.8907	117.083	25240.3	34.6507	36.8727	11.5917	56.8867	83.2414	0.788314	1.4224	306.657
7	A	Post0	2	3	3	3	4	15	1.0255	0.9888	0.9493	1	0	1	10.256	9.889	9.493	138.481	125.298	27.8118	16.476	12.6644	25.1981	81.0091	26.234	24.6881	2.20063	0.446752	0.5525	0.0885	0.145	0.0469662	0.223576	2603.66	2892.68	838.76	4418.45	6480.24	70.1003	114.944	21167.5	32.1401	35.7079	10.3539	54.5426	79.9938	0.865353	1.41892	261.291
7	A	Post15	2	2	3	3	3	13	0.8824	1.0024	0.9507	1	0	1	8.824	10.024	9.506	130.53	115.142	50.5487	29.2141	27.1021	49.9595	81.007	30.9987	31.2804	2.45361	0.462544	0.6635	0.134	0.187	0.0825582	0.299466	2077.22	2413.65	882.134	4636.27	6256.31	106.522	148.663	10750.1	25.6449	29.7988	10.8872	57.2276	77.2269	1.31463	1.83488	132.758
7	A	Post30	3	3	3	4	4	17	0.8707	0.9492	0.9639	1	3	0	8.707	9.492	9.639	129.77	117.073	54.4739	39.984	28.3578	55.798	81.1375	31.5329	32.957	2.54248	0.464989	0.714	0.1885	0.213	0.117552	0.335375	1717.96	2214.67	930.725	4671.21	6157.18	149.998	169.659	5088.58	21.1739	27.2955	11.4713	57.572	75.8866	1.84861	2.09097	62.7206
18	B	Pre	2	2	3	1	1	9	0.8525	0.8557	0.7641	0	0	0	8.524	8.556	7.642	153.826	127.058	60.3583	51.4517	40.5759	65.4889	87.2936	32.1577	27.3738	2.31699	0.304024	0.9	0.2	0.3005	0.148418	0.418911	1783.04	1781.08	1142.44	3809.76	4884.54	171.328	257.184	4798.52	20.426	20.4035	13.0881	43.6441	55.9567	1.96263	2.94617	54.9716
18	B	Post0	3	2	1	5	5	16	0.7588	0.8254	0.7942	0	0	0	7.589	8.253	7.942	164.055	140.667	59.8101	52.5166	31.3191	66.3018	86.7984	28.2009	25.7642	2.24823	0.331848	0.7815	0.178	0.268	0.122367	0.368734	1803.95	1849.72	1199.3	3749.23	4926.25	151.734	228.192	5619.89	20.7828	21.3103	13.8157	43.1948	56.7542	1.74822	2.62906	64.7395
18	B	Post15	2	1	2	2	2	9	0.6947	0.717	0.736	0	0	0	6.946	7.071	7.361	149.149	126.695	61.361	50.732	35.9016	64.1231	85.9752	24.9974	22.586	2.10471	0.273183	0.8265	0.189	0.2915	0.13482	0.376511	1641.82	1807.79	1272.05	3498.54	4560.16	159.529	245.554	4200.48	19.0964	21.0268	14.7954	40.6927	53.0405	1.85554	2.85615	48.856
18	B	Post30	2	2	3	2	2	11	0.7201	0.7871	0.7429	0	0	0	7.201	7.871	7.429	148.207	120.698	65.6582	40.7883	30.5507	64.0191	86.1232	24.8279	23.8854	2.1641	0.312431	0.768	0.2	0.274	0.147632	0.375872	1744.13	1820.8	1252.47	3593.8	4854.28	169.074	231.028	4616.34	20.2513	21.1416	14.5421	41.7283	56.3637	1.96325	2.68254	53.5981
42	B	NA	NA	NA	NA	NA	NA	NA	NA	NA	NA	NA	NA	NA	NA	NA	NA	NA	NA	NA	NA	NA	NA	NA	NA	NA	NA	NA	NA	NA	NA	NA	NA	NA	NA	NA	NA	NA	NA	NA	NA	NA	NA	NA	NA	NA	NA	NA	NA
35	A	Pre	4	4	3	3	3	17	1.1572	1.1322	1.0588	0	0	0	11.572	11.322	10.589	155.747	125.489	50.2294	38.737	25.7046	49.4216	93.6901	29.6862	30.2335	2.43535	0.34348	0.8805	0.179	0.2665	0.129024	0.404343	2068.31	2096.51	1175.46	4393.44	5930.97	164.478	244.651	6408.15	22.0757	22.3767	12.5466	46.8929	63.3033	1.75558	2.61133	68.3943
35	A	Post0	2	4	3	3	4	16	0.9908	1.0306	0.9756	0	0	3	9.908	10.305	9.756	170.934	147.341	34.8617	38.8868	17.8232	43.6625	92.8041	26.2442	25.8726	2.25294	0.307403	0.842	0.215	0.2795	0.146788	0.376866	1789.04	1959.56	1085.77	4007.57	5236.19	193.669	255.763	4054.5	19.2775	21.1149	11.6996	43.1831	56.422	2.08685	2.75595	43.6885
35	A	Post15	3	3	3	4	4	17	0.8908	1.0357	1.1776	0	0	0	9.907	10.356	11.775	149.702	119.125	NA	NA	NA	NA	92.3404	25.2751	26.5941	2.28422	0.287972	0.9235	0.214	0.2895	0.148931	0.407744	1813.69	1875.41	1121.34	3908.81	5233.86	193.783	262.438	4220.87	19.6413	20.3098	12.1436	42.3306	56.6802	2.0986	2.84207	45.709
35	A	Post30	3	3	3	2	3	14	1.0723	0.9874	1.0259	1	0	1	10.722	9.873	10.257	152.208	122.52	44.053	34.9218	21.5212	44.6948	93.6882	26.5717	27.1995	2.31009	0.291805	0.9345	0.2495	0.324	0.181203	0.440055	1709.96	1909.32	1184.83	4032.26	5279.64	229.547	297.616	3399.46	18.2519	20.3796	12.6464	43.0391	56.354	2.4501	3.17654	36.2853
46	B	Pre	3	4	3	5	5	20	0.8013	0.8354	0.8415	0	0	2	8.012	8.354	8.415	164.453	142.785	36.9026	21.4242	22.2445	36.303	76.0276	40.7572	37.9949	2.73031	0.447193	0.852	0.1925	0.262	0.152585	0.418735	1690.71	1785.16	1071.51	4335.39	5486.14	143.629	195.217	5221.55	22.2384	23.4806	14.094	57.0239	72.1604	1.88906	2.56764	68.6876
46	B	Post0	2	4	2	5	5	18	0.7705	0.7588	0.7356	0	0	0	7.705	7.589	7.356	171.844	158.901	43.1073	25.3598	26.5206	44.6913	76.8769	37.5684	34.6278	2.60652	0.377012	0.919	0.2125	0.2815	0.158489	0.429883	1559.55	1719.8	1006.58	4015.41	5138.37	160.194	211.998	3779.5	20.2863	22.3707	13.0943	52.2314	66.839	2.08392	2.75769	49.1595
46	B	Post15	2	2	1	4	4	13	0.8474	0.8156	0.7254	0	0	0	8.475	8.156	7.255	164.832	142.954	NA	NA	NA	NA	76.7418	36.6272	35.8709	2.6529	0.384736	0.938	0.214	0.2865	0.1545	0.421001	1495.83	1826.12	994.073	4323.46	5185.57	161.074	215.552	3685.45	19.4911	23.7954	12.9534	56.3371	67.5703	2.09901	2.80891	48.0187
46	B	Post30	3	3	2	4	4	16	0.8936	0.8273	0.8307	0	1	0	8.938	8.776	8.306	158.161	133.844	46.7497	26.2162	28.3218	47.7943	77.653	37.6357	33.0331	2.54541	0.39187	0.846	0.183	0.256	0.152875	0.394049	1723.42	1755.14	1336.04	3885.48	5389.51	139.461	194.958	5247.58	22.1941	22.6025	17.2047	50.0374	69.4054	1.79593	2.51059	67.5794
45	B	Pre	3	3	2	3	4	15	1.2172	1.324	1.1739	0	0	0	12.172	13.239	11.739	166.866	155.333	38.2444	22.5122	18.0694	34.7422	119.751	29.2068	29.3594	2.40003	0.278787	1.055	0.2195	0.286	0.135862	0.409784	2286.74	2586.17	1120.11	5565.67	7003.67	257.388	335.824	5077.68	19.0956	21.5958	9.35353	46.4763	58.4839	2.14939	2.80444	42.4003
45	B	Post0	3	4	1	3	4	15	1.0809	1.1224	1.0523	0	1	0	10.808	11.223	10.523	168.417	159.339	44.7857	27.4644	27.2189	42.9574	120.136	30.4763	28.5886	2.36829	0.328659	0.8755	0.1905	0.261	0.11536	0.376905	2314.69	2729.45	1299.96	5622.02	7328.16	224.716	307.36	5946.92	19.2678	22.7203	10.8208	46.7979	61.0004	1.87047	2.55836	49.5056
45	B	Post15	3	5	2	3	4	17	0.9389	1.2777	1.0207	1	0	0	9.389	10.575	10.208	164.918	153.645	49.0012	38.367	28.8542	46.8937	117.23	29.0889	28.7324	2.37379	0.325636	0.882	0.1825	0.2445	0.102298	0.353578	2254.55	2858.51	1118.41	5770.01	7376.35	209.806	281.285	6027.34	19.2319	24.3852	9.54087	49.2249	62.927	1.78955	2.39942	51.42
45	B	Post30	3	4	3	3	4	17	0.9538	0.984	1.0138	0	0	2	9.539	9.84	10.138	158.502	144.084	50.2693	24.4141	22.3874	42.8496	120.014	26.7021	25.9528	2.25643	0.261605	0.992	0.196	0.2755	0.112965	0.397545	2332.01	2673.72	1165.58	5373.77	6893.66	231.029	324.19	5960.57	19.4308	22.2783	9.71149	44.776	57.4397	1.92508	2.70129	49.6627
12	A	Pre	4	4	5	4	4	21	1.1624	1.223	1.3546	1	0	0	11.622	12.23	13.546	167.29	151.327	22.8247	15.0883	12.2136	22.6622	74.4892	42.3251	39.7354	2.79207	0.586036	0.6785	0.1245	0.174	0.0739949	0.301028	1994.98	2460.7	840.327	4827.3	6821.37	91.0478	127.467	10067	26.7817	33.0348	11.2815	64.8055	91.5751	1.22226	1.7112	135.148
12	A	Post0	2	3	2	5	4	16	1.2495	1.2005	1.328	0	0	1	12.496	12.005	13.28	170.919	161.441	48.2075	40.1965	19.9624	55.7635	74.2079	44.0717	40.7224	2.82661	0.603295	0.675	0.14	0.182	0.087173	0.3169	1939.46	2332.52	868.939	4818.91	6723.18	101.965	132.416	8612.02	26.1355	31.4319	11.7096	64.9372	90.5985	1.3741	1.7844	116.048
12	A	Post15	2	3	2	3	3	13	1.2192	1.2441	1.3808	0	0	1	12.192	12.441	13.809	181.837	135.452	39.7236	26.4059	20.477	40.0151	75.0332	42.2735	37.1668	2.70035	0.514751	0.7225	0.185	0.2	0.11759	0.332859	1788.38	2157.84	814.812	4521.61	6181.05	135.802	148.15	5755.02	23.8324	28.7596	10.8565	60.2636	82.3774	1.8101	1.97442	76.6797
12	A	Post30	2	5	3	4	4	18	1.134	1.4206	1.3406	0	0	0	11.34	14.205	13.406	161.084	135.679	43.5415	36.8325	20.1062	48.973	75.3837	40.2736	36.6421	2.68109	0.494301	0.742	0.1635	0.2045	0.10153	0.337934	1760.22	2132.88	805.052	4400.47	6022.99	121.023	151.357	6207.58	23.3504	28.2938	10.6793	58.3746	79.8984	1.60541	2.00781	82.3488
28	B	Pre	2	4	3	4	4	17	1.0095	0.9113	1.1191	0	0	0	10.097	9.113	11.19	138.724	142.024	NA	NA	NA	NA	94.102	29.7504	28.1765	2.35122	0.300002	0.94	0.21	0.2795	0.120073	0.363054	1634.07	2260.82	948.192	4453.08	5544.12	193.878	258.385	3627.07	17.3629	24.0277	10.0746	47.325	58.9168	2.06054	2.74578	38.5329
28	B	Post0	1	4	1	2	2	10	1.1973	1.1755	1.0957	0	0	0	11.973	11.755	10.955	160.295	166.182	NA	NA	NA	NA	93.0953	22.9742	22.3873	2.0931	0.204352	1.104	0.2615	0.3675	0.0993775	0.339518	1321.81	2410.59	535.836	4223.17	4658.6	241.122	335.678	1792.99	14.1978	25.8941	5.75571	45.3668	50.0458	2.59095	3.60586	19.2503
28	B	Post15	2	4	2	3	3	14	0.9859	1.1392	0.9055	1	1	0	9.859	11.39	9.055	144.753	145.651	NA	NA	NA	NA	93.697	16.8784	18.3464	1.89724	0.16504	1.113	0.2695	0.3375	0.128033	0.356077	1415.74	2043.81	701.163	3521.1	4072.49	247.7	310.656	1834.78	15.1096	21.8132	7.48328	37.5798	43.4646	2.64367	3.31552	19.5812
28	B	Post30	NA	NA	NA	NA	NA	0	NA	NA	NA	NA	NA	NA	NA	NA	NA	NA	NA	NA	NA	NA	NA	NA	NA	NA	NA	NA	NA	NA	NA	NA	NA	NA	NA	NA	NA	NA	NA	NA	NA	NA	NA	NA	NA	NA	NA	NA	NA
49	B	Pre	4	4	4	4	4	20	0.9341	1.0924	1.1438	1	0	5	9.339	10.924	11.439	146.141	124.901	58.3	37.3894	24.7441	57.9432	82.8034	42.0629	39.054	2.7681	0.657482	0.5945	0.1045	0.192	0.0945573	0.345463	2609.91	2617.49	2135.95	5083.64	7551.34	84.9216	156.095	17001	31.5179	31.6094	25.7934	61.3911	91.1912	1.02572	1.88524	205.273
49	B	Post0	2	4	2	4	3	15	1.0338	0.927	0.9587	0	0	0	10.338	9.27	9.587	151.692	131.512	67.5104	51.8332	25.1325	69.9905	82.0861	38.7348	37.9595	2.72903	0.622314	0.61	0.1165	0.1885	0.0990744	0.333853	2448.2	2543.45	1745.88	5158.64	7402.71	93.6686	151.852	14058.3	29.8249	30.9853	21.269	62.8443	90.1824	1.1411	1.84991	171.264
49	B	Post15	3	4	3	4	4	18	1.104	0.9991	0.9991	0	3	0	11.039	9.99	10.392	158.088	135.553	67.7709	39.3248	22.9086	62.2574	81.4217	41.5391	39.0861	2.76912	0.66089	0.5915	0.1205	0.1875	0.106846	0.338398	2481.87	2557.15	1762.2	5248.36	7604.46	96.1565	149.935	13721.4	30.4814	31.4066	21.6437	64.4589	93.3966	1.18089	1.8414	168.529
49	B	Post30	3	3	3	3	4	16	1.0656	1.2288	0.9492	0	1	1	10.656	12.289	9.492	144.637	125.282	68.5854	47.6224	24.3947	69.6178	81.9592	43.4167	40.3731	2.81429	0.60614	0.666	0.1255	0.212	0.116255	0.378719	2370.97	2381.2	1925.16	5003.02	7190.72	100.916	170.46	12309.1	28.9291	29.054	23.4897	61.0431	87.7359	1.23128	2.07978	150.191
43	B	Pre	3	2	3	4	4	16	0.8206	0.8124	0.8894	0	0	1	8.206	8.123	8.893	169.501	144.972	45.9693	33.876	23.5806	46.1473	75.315	38.8128	36.5693	2.6786	0.493231	0.7415	0.158	0.242	0.127493	0.392366	1792.21	1809.96	1271.1	4124.15	5557.92	116.639	178.871	6597.15	23.796	24.0321	16.8751	54.7594	73.7958	1.54872	2.37485	87.5905
43	B	Post0	2	2	2	4	4	14	0.8291	0.8373	0.7839	3	1	0	8.292	8.372	7.839	139.068	143.174	40.6708	25.5296	15.1826	39.8079	75.3406	37.4321	34.7605	2.6115	0.48143	0.723	0.1795	0.252	0.147137	0.415438	1770.66	1810.29	1163.52	4027.14	5462.12	132.577	186.514	5717.21	23.5021	24.0277	15.4439	53.4523	72.4984	1.75976	2.47567	75.8816
43	B	Post15	2	3	2	4	4	15	0.7824	0.8557	0.8357	1	0	1	7.823	8.556	8.358	160.521	140.345	47.1285	37.9543	25.335	51.0755	75.3005	38.0521	36.6428	2.68128	0.498962	0.739	0.167	0.2475	0.131042	0.391837	1696.36	1795.54	1217.93	4128.01	5483.4	123.159	182.739	5658.83	22.5278	23.8448	16.1743	54.8205	72.8199	1.63558	2.42682	75.1495
43	B	Post30	3	3	3	4	4	17	0.956	0.7941	0.8972	0	0	1	9.559	7.941	8.973	152.653	130.595	47.9254	37.9982	24.5481	51.4705	75.2449	37.3645	34.7533	2.61124	0.454307	0.7655	0.179	0.2625	0.140445	0.416127	1642.47	1733.45	1202.24	3854.7	5271.66	132.129	193.73	4986.92	21.8282	23.0377	15.9776	51.2292	70.0601	1.75597	2.57463	66.2757
40	A	Pre	4	4	4	4	4	20	0.7622	0.7789	0.7456	0	0	0	7.622	7.788	7.455	176.439	153.582	77.0759	29.4512	26.2897	70.0185	101.622	30.8412	30.0756	2.42899	0.456687	0.6585	0.1445	0.206	0.0868352	0.309708	2311.91	2693.3	1145.18	5256.34	7097.42	143.743	205.02	9100	22.7501	26.5031	11.269	51.7244	69.8414	1.41447	2.01747	89.5484
40	A	Post0	2	4	2	3	4	15	0.6754	0.7472	0.7122	0	0	0	6.756	7.473	7.122	181.608	160.946	79.1359	33.8886	26.977	72.3695	101.256	25.8911	25.2922	2.22763	0.343645	0.736	0.1745	0.1955	0.0761517	0.270052	1898.87	2865.21	714.162	4966.02	6532.52	173.468	193.405	5228.33	18.7526	28.2971	7.05255	49.0444	64.5152	1.71325	1.91005	51.6296
40	A	Post15	2	4	2	3	4	15	0.7479	0.8006	0.8973	1	0	3	7.479	8.005	8.972	162.495	131	91.7176	41.6379	29.1409	86.932	98.0671	24.8871	26.4984	2.28005	0.369854	0.718	0.1805	0.2115	0.107088	0.309329	2115.51	2646.52	978.003	4924.23	6549.95	173.926	202.923	6393.99	21.5739	26.9925	9.97356	50.2169	66.8041	1.773	2.06855	65.2285
40	A	Post30	2	4	2	4	4	16	0.9055	0.7722	0.7173	0	0	0	9.056	7.722	7.172	165.768	137.924	68.6323	26.7643	20.9171	58.84	100.206	31.5865	31.0852	2.4695	0.48729	0.638	0.17	0.192	0.0951823	0.286655	2103.57	2885.86	939.532	5520.43	7403.16	167.102	188.522	6600.15	20.9923	28.7992	9.37598	55.0904	73.8789	1.66759	1.88135	65.8645
6	A	Pre	3	4	2	4	3	16	1.1721	NA	NA	0	0	NA	11.722	11.892	11.989	177.345	160.19	36.9787	35.6856	19.338	39.0794	85.9074	37.3648	35.8242	2.65117	0.618162	0.5805	0.129	0.195	0.0977316	0.319109	2327.76	2415.57	1364.29	4930.56	6859.72	108.692	164.26	11534.1	27.0951	28.1166	15.8812	57.3915	79.8466	1.26534	1.9122	134.241
6	A	Post0	2	4	1	3	3	13	1.0348	1.1886	0.9586	0	1	0	10.347	11.887	9.588	177.705	162.445	56.0422	38.2164	22.7287	57.5533	85.2583	37.3645	37.2293	2.70258	0.630795	0.5915	0.127	0.2035	0.0996079	0.337329	2281.82	2346.85	1557.47	4945.89	6901.8	106.206	170.139	11355	26.7642	27.5269	18.2689	58.0113	80.953	1.24564	1.99553	133.195
6	A	Post15	2	4	2	4	4	16	1.1347	1.2472	1.2371	2	2	1	11.348	12.472	12.371	161.656	138.052	49.4463	38.0075	23.8604	52.0673	85.0657	38.803	36.9581	2.69253	0.616623	0.601	0.1245	0.2015	0.0965391	0.333791	2285.7	2378.47	1497.97	4901.43	6903.76	103.792	168.046	11506.2	26.87	27.96	17.6121	57.6184	81.1576	1.22015	1.97551	135.262
6	A	Post30	2	4	3	4	3	16	1.1929	1.118	1.0347	0	0	0	11.929	11.18	10.346	168.357	147.823	38.2004	32.5472	18.6098	39.0578	85.654	39.3568	39.2645	2.77554	0.553798	0.71	0.161	0.249	0.137457	0.414196	2100.97	2117.76	1560.78	4867.99	6510.65	135.228	209.426	7762.04	24.5286	24.7248	18.2215	56.8333	76.0115	1.57874	2.44497	90.6234
26	A	Pre	3	3	4	5	4	19	0.894	0.9338	1.0642	0	0	0	8.94	9.338	10.642	156.793	128.698	68.2197	38.903	29.314	62.6228	111.868	28.7875	29.6111	2.41031	0.376269	0.789	0.2	0.28	0.163551	0.402928	2349.01	2425.88	1830.09	5048.35	6937.02	220.124	306.878	6208.65	20.9982	21.6845	16.3596	45.1257	62.0082	1.96787	2.74352	55.4961
26	A	Post0	2	3	2	3	3	13	0.9755	0.9339	1.059	0	0	1	9.755	9.339	10.589	163.267	137.174	72.5904	37.5479	33.3511	67.4076	111.258	29.0394	30.1293	2.431	0.379655	0.795	0.2285	0.298	0.183857	0.436762	2290.42	2341.2	1661.33	4921.86	6912.35	249.362	325.25	5284.42	20.5865	21.043	14.9319	44.2379	62.1289	2.24133	2.92339	47.4958
26	A	Post15	2	3	2	4	4	15	0.9375	1.0925	0.9939	0	0	0	9.375	10.925	9.938	153.324	128.5	78.0272	49.4461	37.7754	73.3199	110.288	30.1688	31.4867	2.48537	0.352456	0.8935	0.22	0.2995	0.180643	0.434978	2269.92	2369.24	1659.22	5094.02	6774.64	238.199	324.234	5352.15	20.582	21.4823	15.0447	46.188	61.4269	2.1598	2.93993	48.53
26	A	Post30	2	4	2	4	4	16	1.0707	1.0438	1.0438	0	0	0	10.707	10.438	10.656	156.628	131.39	79.0825	45.5933	37.2384	73.4197	110.666	29.0283	29.7834	2.41721	0.309346	0.966	0.235	0.322	0.184668	0.444468	2051.84	2257.4	1665.11	4996.5	6473.91	255.275	349.485	4050.02	18.5405	20.3987	15.0469	45.1504	58.5009	2.30667	3.15799	36.5955
7	B	Pre	2	4	3	4	4	17	1.0005	0.8974	0.9239	5	0	0	10.005	8.973	9.239	129.97	114.808	50.2614	23.3064	23.967	47.4187	83.1657	30.4391	31.3213	2.4774	0.41172	0.7625	0.192	0.245	0.134155	0.377603	1730.71	2008.05	1043.74	4372	5712.89	156.693	200.285	4725.16	20.8096	24.1446	12.5498	52.5643	68.6879	1.8841	2.40827	56.8124
7	B	Post0	2	4	2	2	2	12	0.8842	0.9271	0.8387	4	0	0	8.843	9.272	8.389	137.066	125.58	39.3665	24.3912	23.1948	40.8156	81.846	24.7772	25.5994	2.24111	0.343631	0.747	0.196	0.2175	0.0985889	0.305608	1503.46	2153.86	692.367	3987.29	5181.34	157.435	174.686	3564.3	18.3694	26.316	8.45938	48.717	63.3059	1.92355	2.13432	43.549
7	B	Post15	3	2	3	3	3	14	0.8691	0.9938	1.0905	1	0	0	8.689	9.939	10.905	125.527	111.941	58.0717	37.9541	30.0953	57.2652	82.0525	25.9134	27.1123	2.30512	0.305529	0.8875	0.215	0.282	0.156306	0.395639	1552.88	1822.88	1125.29	3806.13	4942.03	172.572	226.614	3473.16	18.9249	22.2152	13.7146	46.3868	60.2294	2.1033	2.76205	42.3246
7	B	Post30	2	2	2	3	3	12	0.8923	1.0223	0.9609	1	1	0	8.922	10.222	9.609	123.118	107.488	55.3925	30.8121	30.4044	55.3528	82.6331	27.846	29.2921	2.39729	0.330635	0.886	0.2475	0.285	0.171932	0.404903	1510.48	1887.37	954.792	4098.66	5095.95	199.995	231.402	2820.49	18.2796	22.8405	11.5549	49.6017	61.6705	2.42018	2.80033	34.1346
18	A	Pre	2	2	2	3	2	11	0.7924	0.6779	0.728	1	0	0	7.924	6.78	7.28	139.102	107.983	57.5196	49.0413	36.1988	60.6157	87.2534	29.8835	26.1432	2.26472	0.310985	0.8415	0.194	0.3025	0.141368	0.414043	1686.87	1805.57	1296.39	3722.8	4887.31	165.538	258.772	4208.55	19.331	20.6932	14.8549	42.6653	56.0084	1.89718	2.96589	48.2248
18	A	Post0	2	2	1	4	4	13	0.7275	0.6999	0.7275	0	0	0	7.275	6.999	7.274	161.702	138.753	82.77	63.7035	34.4366	81.7251	85.8435	24.9481	23.039	2.12607	0.264529	0.8725	0.2265	0.3085	0.151226	0.383017	1545.36	1785.99	1070.52	3437.54	4363.6	191.028	259.123	3198.79	18.0018	20.8053	12.4702	40.0444	50.8318	2.22535	3.01855	37.2615
18	A	Post15	2	2	1	2	3	10	0.7905	0.7723	0.772	0	0	0	7.905	7.722	7.722	146.328	117.13	71.0833	63.8227	36.2264	79.1763	85.5155	23.7197	21.4223	2.04885	0.213329	1.005	0.2355	0.3185	0.134513	0.378642	1440.4	1839.46	875.572	3458.69	4156.98	197.396	267.414	2596.61	16.8438	21.5108	10.2387	40.4468	48.6119	2.3086	3.12719	30.3605
18	A	Post30	2	2	1	2	3	10	0.7373	0.6509	0.7341	0	1	1	7.373	6.508	7.342	146.989	123.783	69.3388	60.6447	34.4781	74.7918	85.4478	23.1529	21.9484	2.07499	0.22015	1	0.2525	0.3275	0.13965	0.38293	1390.28	1841.5	796.632	3460.82	4125.49	211.639	274.597	2185.41	16.2705	21.5512	9.3233	40.5024	48.2811	2.47678	3.21364	25.5769
42	A	NA	NA	NA	NA	NA	NA	NA	NA	NA	NA	NA	NA	NA	NA	NA	NA	NA	NA	NA	NA	NA	NA	NA	NA	NA	NA	NA	NA	NA	NA	NA	NA	NA	NA	NA	NA	NA	NA	NA	NA	NA	NA	NA	NA	NA	NA	NA	NA
35	B	Pre	4	5	4	4	4	21	1.0055	1.076	1.1176	0	1	1	10.056	10.759	11.175	156.883	130.396	39.8168	35.5744	21.487	41.1206	92.4286	28.9092	28.7231	2.37391	0.333875	0.861	0.223	0.2965	0.176614	0.434898	1892.34	1919.48	1237.18	4072.98	5492.91	202.261	268.558	4432.21	20.4731	20.7667	13.3856	44.0677	59.4287	2.18855	2.90578	47.9452
35	B	Post0	2	4	2	3	3	14	1.0522	0.9308	1.2258	0	0	1	10.523	9.307	12.259	160.08	136.057	44.8749	47.6529	26.1577	51.371	91.2807	25.6699	26.6695	2.28734	0.276714	0.964	0.2475	0.311	0.164547	0.41882	1638.79	1859.2	989.405	3955.27	4989.62	222.12	278.42	2988.99	17.9534	20.3676	10.8391	43.3301	54.6619	2.43345	3.05016	32.7446
35	B	Post15	3	3	3	2	3	14	1.0156	0.9707	1.0707	0	1	1	10.056	9.707	10.706	151.585	124.572	50.6747	31.022	26.0866	48.6488	91.7594	24.6118	25.9758	2.25682	0.272952	0.9515	0.233	0.3145	0.169282	0.438761	1747.15	1816.3	1114.16	3832.01	5023.43	209.699	283.008	3601.54	19.0405	19.7942	12.1418	41.7624	54.746	2.28528	3.08424	39.2502
35	B	Post30	4	3	4	4	4	19	1.0005	0.9171	0.998	0	0	0	10.005	9.172	9.98	147.444	119.547	44.7895	33.0761	20.6434	41.595	91.4417	25.3875	26.9237	2.2983	0.27854	0.9675	0.262	0.33	0.191444	0.458632	1713.51	1813.62	1069.53	3899.62	5012.24	235.332	296.029	3210.04	18.7394	19.8336	11.6967	42.6464	54.8142	2.57336	3.23727	35.1103
46	A	Pre	2	2	2	4	4	14	0.8373	0.8843	0.7556	2	0	0	8.373	8.843	7.556	165.167	144.47	44.7897	28.0647	24.0867	42.0036	76.1974	39.0096	34.8499	2.61487	0.398641	0.8765	0.2125	0.2845	0.167881	0.438642	1542.67	1703.82	1145.45	4072.61	5206.64	158.765	212.625	3702.54	20.2451	22.3596	15.0308	53.4465	68.3268	2.08377	2.79075	48.5848
46	A	Post0	2	2	2	4	4	14	0.7756	0.7025	0.8228	0	1	0	7.757	7.024	8.228	170.168	155.171	38.2738	20.7021	23.7458	37.7594	75.9336	35.566	33.0539	2.54595	0.367062	0.9025	0.2215	0.279	0.164432	0.411212	1454.53	1720.09	1077.41	3953.6	5042.52	165.112	207.612	3231.75	19.1546	22.6522	14.1886	52.067	66.4068	2.17454	2.73425	42.5552
46	A	Post15	3	2	3	4	4	16	0.699	0.7406	0.8022	1	0	0	6.99	7.406	8.023	156.937	131.343	36.7535	38.857	21.0544	43.8258	75.786	39.0892	36.9721	2.69324	0.419	0.8825	0.2035	0.267	0.157662	0.411498	1581.21	1771.36	1068.52	4155.88	5344.53	151.329	198.561	4210.8	20.8656	23.3731	14.1	54.8363	70.5235	1.99655	2.61989	55.5752
46	A	Post30	3	3	3	4	4	17	0.7787	0.7391	0.8805	0	0	1	7.788	7.39	8.805	156.405	134.149	39.6153	40.6679	28.4686	44.4301	76.9459	37.7124	34.9884	2.61982	0.37107	0.945	0.211	0.297	0.174877	0.453406	1578.4	1703.36	1186.85	4087.07	5149.64	159.053	224.103	3869.63	20.5131	22.1371	15.4244	53.1161	66.9255	2.06708	2.91247	50.2903
45	A	Pre	NA	NA	NA	NA	NA	0	NA	NA	NA	NA	NA	NA	NA	NA	NA	NA	NA	NA	NA	NA	NA	NA	NA	NA	NA	NA	NA	NA	NA	NA	NA	NA	NA	NA	NA	NA	NA	NA	NA	NA	NA	NA	NA	NA	NA	NA	NA
45	A	Post0	NA	NA	NA	NA	NA	0	NA	NA	NA	NA	NA	NA	NA	NA	NA	NA	NA	NA	NA	NA	NA	NA	NA	NA	NA	NA	NA	NA	NA	NA	NA	NA	NA	NA	NA	NA	NA	NA	NA	NA	NA	NA	NA	NA	NA	NA	NA
45	A	Post15	NA	NA	NA	NA	NA	0	NA	NA	NA	NA	NA	NA	NA	NA	NA	NA	NA	NA	NA	NA	NA	NA	NA	NA	NA	NA	NA	NA	NA	NA	NA	NA	NA	NA	NA	NA	NA	NA	NA	NA	NA	NA	NA	NA	NA	NA	NA
45	A	Post30	NA	NA	NA	NA	NA	0	NA	NA	NA	NA	NA	NA	NA	NA	NA	NA	NA	NA	NA	NA	NA	NA	NA	NA	NA	NA	NA	NA	NA	NA	NA	NA	NA	NA	NA	NA	NA	NA	NA	NA	NA	NA	NA	NA	NA	NA	NA
12	B	Pre	3	5	4	3	4	19	1.144	1.1889	1.2555	1	0	0	11.439	11.887	12.555	144.383	127.58	41.2582	33.5551	26.0954	45.1134	76.3257	41.0387	37.8896	2.72633	0.4977	0.7625	0.1555	0.207	0.10585	0.347695	1881.96	2154.39	926.727	4518.55	6191.72	116.357	154.888	7330.08	24.6585	28.2275	12.142	59.2022	81.1254	1.52439	2.02918	96.0525
12	B	Post0	2	5	1	3	3	14	1.2675	1.1338	1.1439	1	0	0	12.675	11.338	11.439	164.936	144.047	45.3584	36.3979	20.2483	48.1239	75.7382	38.2605	35.6043	2.64301	0.464758	0.7665	0.2	0.2125	0.122305	0.337343	1547.87	2101.18	793.032	4333.17	5826.09	148.449	157.444	3998.63	20.4374	27.7438	10.4701	57.2135	76.9257	1.95996	2.0787	52.799
12	B	Post15	2	5	3	3	3	16	1.1256	1.229	0.9624	0	0	0	11.256	12.289	9.623	150.82	132.942	51.0668	34.64	23.4061	52.069	75.1932	32.5409	31.4067	2.48074	0.447471	0.701	0.1815	0.2035	0.103385	0.312592	1657.99	2102.89	682.821	4030.65	5456.76	133.422	150.176	5267.3	22.0497	27.9665	9.08088	53.6039	72.5699	1.77439	1.9972	70.0503
12	B	Post30	3	3	3	3	4	16	0.9373	0.9304	1.2663	0	0	1	9.372	9.304	12.664	152.59	132.834	54.84	41.0574	24.5769	58.7403	75.692	35.1259	32.2959	2.51689	0.416101	0.7785	0.187	0.22	0.117058	0.338639	1593.38	2008.1	790.008	3994.06	5400.97	139.028	163.035	4623.88	21.0531	26.5349	10.4362	52.7693	71.3611	1.83631	2.15341	61.1155
[truncated: 52 more columns]
