# Supplementary material for: The effect of acute sleep extension vs active recovery on post exercise recovery kinetics in rugby union players
Source: PLoS One. 2022 Aug 18;17(8):e0273026. doi: 10.1371/journal.pone.0273026 (PMC9387860; doi:10.1371/journal.pone.0273026)
Supplement: S1 Data — (ZIP) [file pone.0273026.s001.zip › Data_plosone/BDD_sleep.xlsx]

## Sheet: Sleep data base
Player ID	Start day	Day of week	End day	Lights out	Fell asleep	Woke up	Got up	Time in bed	Assumed sleep	Actual sleep time	Actual sleep (%)	Actual wake time	Actual wake (%)	Sleep efficiency (%)	Sleep latency	Sleep bouts	Wake bouts	Mean sleep bout	Mean wake bout	Immobile mins	Immobile time (%)	Mobile mins	Mobile time (%)	Immobile bouts	Mean immobile bout	Immobile bouts <=1min	Immobile bouts <=1min (%)	Total activity score	Mean activity /epoch	Mean nonzero activity /epoch	Fragmentation Index	Threshold	Immobility over 24h (%)	Week	Lights out transformed	Lights out in min	fall asleep time trans	Fall asleep in min	Woke up in in	get up in min	Time in bed transformed	Assumed sleep transformed	Actual sleep time transformed	Actual wake time transformed	Sleep latency transformed	FI	SleepEF
28	Pre2	Tuesday	43690	05:02:00	05:25:00	09:58:00	10:08:00	05:06:00	04:33:00	04:12:00	92.3	00:21:00	7.7	82.4	00:23:00	11	10	00:22:55	00:02:06	227	83.2	46	16.8	31	00:07:19	6	19.4	2001	7.33	43.5	36.2	40	91.7	1	05:02:00	1742	05:25:00	1765	598	608	306	273	252	21	23	36.2	36.2
28	Pre1	Wednesday	43691	02:18:00	02:24:00	11:08:00	11:08:00	08:50:00	08:44:00	08:09:00	93.3	00:35:00	6.7	92.3	00:06:00	24	24	00:20:22	00:01:28	473	90.3	51	9.7	38	00:12:27	4	10.5	3581	6.83	70.22	20.3	40	93.5	1	1900-01-01 02:18:00	1578	1900-01-01 02:24:00	1584	668	668	530	524	489	35	6	20.3	20.3
28	Post	Thursday	43692	00:06:00	00:59:00	06:02:00	06:09:00	06:03:00	05:03:00	04:11:00	82.8	00:52:00	17.2	69.1	00:53:00	22	22	00:11:25	00:02:22	249	82.2	54	17.8	32	00:07:47	5	15.6	4904	16.18	90.81	33.4	40	92	1	1900-01-01 00:06:00	1446	1900-01-01 00:59:00	1499	362	369	363	303	251	52	53	33.4	33.4
28	Post1	Thursday	43693	23:34:00	00:58:00	07:30:00	07:30:00	07:56:00	06:32:00	05:30:00	84.2	01:02:00	15.8	69.3	01:24:00	21	21	00:15:43	00:02:57	328	83.7	64	16.3	31	00:10:35	6	19.4	7311	18.65	114.23	35.7	40	84.4	1	23:34:00	1414	1900-01-01 00:58:00	1498	450	450	476	392	330	62	84	35.7	35.7
49	Pre2	Monday	43690	23:42:00	23:57:00	09:18:00	09:22:00	09:40:00	09:21:00	08:11:00	87.5	01:10:00	12.5	84.7	00:15:00	41	41	00:11:59	00:01:42	484	86.3	77	13.7	64	00:07:34	9	14.1	6751	12.03	87.68	27.8	40	89.8	1	23:42:00	1422	23:57:00	1437	558	562	580	561	491	70	15	27.8	27.8
49	Pre1	Wednesday	43691	00:30:00	00:59:00	08:30:00	08:38:00	08:08:00	07:31:00	06:37:00	88	00:54:00	12	81.4	00:29:00	35	34	00:11:21	00:01:35	399	88.5	52	11.5	42	00:09:30	8	19	4807	10.66	92.44	30.6	40	83.4	1	1900-01-01 00:30:00	1470	1900-01-01 00:59:00	1499	510	518	488	451	397	54	29	30.6	30.6
49	Post	Wednesday	43692	23:33:00	00:14:00	06:09:00	06:10:00	06:37:00	05:55:00	05:03:00	85.4	00:52:00	14.6	76.3	00:41:00	21	21	00:14:26	00:02:29	304	85.6	51	14.4	27	00:11:16	0	0	11330	31.92	222.16	14.4	40	89.2	1	23:33:00	1413	1900-01-01 00:14:00	1454	369	370	397	355	303	52	41	14.4	14.4
49	Post1	Thursday	43693	22:54:00	22:56:00	07:23:00	07:25:00	08:31:00	08:27:00	07:38:00	90.3	00:49:00	9.7	89.6	00:02:00	25	25	00:18:19	00:01:58	438	86.4	69	13.6	50	00:08:46	5	10	4886	9.64	70.81	23.6	40	82.6	1	22:54:00	1374	22:56:00	1376	443	445	511	507	458	49	2	23.6	23.6
43	Pre2	Monday	43690	23:14:00	23:15:00	09:01:00	09:01:00	09:47:00	09:46:00	08:36:00	88.1	01:10:00	11.9	87.9	00:01:00	38	39	00:13:35	00:01:48	501	85.5	85	14.5	56	00:08:57	8	14.3	7242	12.36	85.2	28.8	40	90.5	1	23:14:00	1394	23:15:00	1395	541	541	587	586	516	70	1	28.8	28.8
43	Pre1	Tuesday	43691	23:12:00	23:33:00	08:36:00	08:36:00	09:24:00	09:03:00	07:27:00	82.3	01:36:00	17.7	79.3	00:21:00	44	44	00:10:10	00:02:11	446	82.1	97	17.9	63	00:07:05	12	19	10693	19.69	110.24	36.9	40	93.5	1	23:12:00	1392	23:33:00	1413	516	516	564	543	447	96	21	36.9	36.9
43	Post	Thursday	43692	00:07:00	00:11:00	05:57:00	05:57:00	05:50:00	05:46:00	04:50:00	83.8	00:56:00	16.2	82.9	00:04:00	26	26	00:11:09	00:02:09	289	83.5	57	16.5	44	00:06:34	5	11.4	6108	17.65	107.16	27.8	40	94.4	1	1900-01-01 00:07:00	1447	1900-01-01 00:11:00	1451	357	357	350	346	290	56	4	27.8	27.8
43	Post1	Thursday	43693	23:42:00	23:47:00	07:30:00	07:36:00	07:54:00	07:43:00	06:21:00	82.3	01:22:00	17.7	80.4	00:05:00	36	36	00:10:35	00:02:17	377	81.4	86	18.6	57	00:06:37	15	26.3	9492	20.5	110.37	44.9	40	85	1	23:42:00	1422	23:47:00	1427	450	456	474	463	381	82	5	44.9	44.9
40	Pre2	Tuesday	43690	00:30:00	01:04:00	09:16:00	09:20:00	08:50:00	08:12:00	06:40:00	81.3	01:32:00	18.7	75.5	00:34:00	40	39	00:10:00	00:02:22	393	79.9	99	20.1	63	00:06:14	13	20.6	8896	18.08	89.86	40.8	40	80.6	1	1900-01-01 00:30:00	1470	1900-01-01 01:04:00	1504	556	560	530	492	400	92	34	40.8	40.8
40	Pre1	Tuesday	43691	23:53:00	00:05:00	08:45:00	08:47:00	08:54:00	08:40:00	06:56:00	80	01:44:00	20	77.9	00:12:00	46	46	00:09:03	00:02:16	412	79.2	108	20.8	72	00:05:43	11	15.3	11399	21.92	105.55	36	40	87.6	1	23:53:00	1433	1900-01-01 00:05:00	1445	525	527	534	520	416	104	12	36	36
40	Post	Thursday	43692	00:01:00	00:31:00	09:59:00	10:07:00	10:06:00	09:28:00	06:54:00	72.9	02:34:00	27.1	68.3	00:30:00	48	48	00:08:38	00:03:12	415	73.1	153	26.9	82	00:05:04	28	34.1	17526	30.86	114.55	61.1	40	77	1	1900-01-01 00:01:00	1441	1900-01-01 00:31:00	1471	599	607	606	568	414	154	30	61.1	61.1
40	Post1	Thursday	43693	23:21:00	23:35:00	06:48:00	06:53:00	07:32:00	07:13:00	05:34:00	77.1	01:39:00	22.9	73.9	00:14:00	40	40	00:08:21	00:02:28	341	78.8	92	21.2	63	00:05:25	12	19	10946	25.28	118.98	40.3	40	82.1	1	23:21:00	1401	23:35:00	1415	408	413	452	433	334	99	14	40.3	40.3
6	Pre2	Monday	43690	23:37:00	00:27:00	07:59:00	08:02:00	08:25:00	07:32:00	06:03:00	80.3	01:29:00	19.7	71.9	00:50:00	32	32	00:11:21	00:02:47	341	75.4	111	24.6	68	00:05:01	15	22.1	9304	20.58	83.82	46.6	40	73.3	1	23:37:00	1417	1900-01-01 00:27:00	1467	479	482	505	452	363	89	50	46.6	46.6
6	Pre1	Wednesday	43691	00:35:00	00:47:00	08:32:00	08:35:00	08:00:00	07:45:00	06:29:00	83.7	01:16:00	16.3	81	00:12:00	34	33	00:11:26	00:02:18	353	75.9	112	24.1	73	00:04:50	19	26	9864	21.21	88.07	50.1	40	72.4	1	1900-01-01 00:35:00	1475	1900-01-01 00:47:00	1487	512	515	480	465	389	76	12	50.1	50.1
6	Post	Wednesday	43692	23:43:00	00:13:00	09:39:00	09:56:00	10:13:00	09:26:00	07:22:00	78.1	02:04:00	21.9	72.1	00:30:00	44	44	00:10:03	00:02:49	461	81.4	105	18.6	68	00:06:47	13	19.1	15801	27.92	150.49	37.7	40	84.1	1	23:43:00	1423	1900-01-01 00:13:00	1453	579	596	613	566	442	124	30	37.7	37.7
6	Post1	Thursday	43693	23:34:00	00:01:00	07:30:00	07:31:00	07:57:00	07:29:00	06:08:00	82	01:21:00	18	77.1	00:27:00	38	38	00:09:41	00:02:08	366	81.5	83	18.5	61	00:06:00	10	16.4	10361	23.08	124.83	34.9	40	85.1	1	23:34:00	1414	1900-01-01 00:01:00	1441	450	451	477	449	368	81	27	34.9	34.9
26	Pre2	Monday	43690	23:09:00	23:14:00	09:15:00	09:17:00	10:08:00	10:01:00	08:03:00	80.4	01:58:00	19.6	79.4	00:05:00	41	42	00:11:47	00:02:49	502	83.5	99	16.5	55	00:09:08	6	10.9	15674	26.08	158.32	27.4	40	83.6	1	23:09:00	1389	23:14:00	1394	555	557	608	601	483	118	5	27.4	27.4
26	Pre1	Wednesday	43691	00:23:00	00:29:00	09:47:00	09:57:00	09:34:00	09:18:00	07:49:00	84.1	01:29:00	15.9	81.7	00:06:00	37	37	00:12:41	00:02:24	478	85.7	80	14.3	55	00:08:41	9	16.4	10410	18.66	130.13	30.7	40	88.1	1	1900-01-01 00:23:00	1463	1900-01-01 00:29:00	1469	587	597	574	558	469	89	6	30.7	30.7
26	Post	Wednesday	43692	23:57:00	00:04:00	09:42:00	09:58:00	10:01:00	09:38:00	07:42:00	79.9	01:56:00	20.1	76.9	00:07:00	44	45	00:10:30	00:02:35	477	82.5	101	17.5	69	00:06:55	12	17.4	12538	21.69	124.14	34.9	40	85.4	1	23:57:00	1437	1900-01-01 00:04:00	1444	582	598	601	578	462	116	7	34.9	34.9
26	Post1	Friday	43693	00:05:00	00:47:00	07:30:00	07:31:00	07:26:00	06:43:00	05:21:00	79.7	01:22:00	20.3	72	00:42:00	26	27	00:12:21	00:03:02	334	82.9	69	17.1	45	00:07:25	12	26.7	9398	23.32	136.2	43.8	40	84.7	1	1900-01-01 00:05:00	1445	1900-01-01 00:47:00	1487	450	451	446	403	321	82	42	43.8	43.8
7	Pre2	Tuesday	43690	02:26:00	05:30:00	12:28:00	12:33:00	10:07:00	06:58:00	06:20:00	90.9	00:38:00	9.1	62.6	03:04:00	28	27	00:13:34	00:01:24	336	80.4	82	19.6	65	00:05:10	11	16.9	4410	10.55	53.78	36.5	40	84.2	1	1900-01-01 02:26:00	1586	05:30:00	1770	748	753	607	418	380	38	184	36.5	36.5
7	Pre1	Wednesday	43691	00:05:00	00:29:00	09:01:00	09:04:00	08:59:00	08:32:00	06:54:00	80.9	01:38:00	19.1	76.8	00:24:00	36	36	00:11:30	00:02:43	370	72.3	142	27.7	71	00:05:13	19	26.8	14225	27.78	100.18	54.5	40	88	1	1900-01-01 00:05:00	1445	1900-01-01 00:29:00	1469	541	544	539	512	414	98	24	54.5	54.5
7	Post	Thursday	43692	00:56:00	02:38:00	06:30:00	06:34:00	05:38:00	03:52:00	03:14:00	83.6	00:38:00	16.4	57.4	01:42:00	16	17	00:12:08	00:02:14	167	72	65	28	33	00:05:04	9	27.3	4103	17.69	63.12	55.3	40	88.5	1	1900-01-01 00:56:00	1496	1900-01-01 02:38:00	1598	390	394	338	232	194	38	102	55.3	55.3
7	Post1	Friday	43693	00:20:00	01:04:00	07:45:00	07:47:00	07:27:00	06:41:00	05:51:00	87.5	00:50:00	12.5	78.5	00:44:00	21	22	00:16:43	00:02:16	305	76.1	96	23.9	54	00:05:39	18	33.3	8288	20.67	86.33	57.3	40	82.8	1	1900-01-01 00:20:00	1460	1900-01-01 01:04:00	1504	465	467	447	401	351	50	44	57.3	57.3
18	Pre2	Tuesday	43690	00:04:00	00:15:00	09:27:00	09:27:00	09:23:00	09:12:00	07:39:00	83.2	01:33:00	16.8	81.5	00:11:00	41	42	00:11:12	00:02:13	474	85.9	78	14.1	62	00:07:39	12	19.4	11512	20.86	147.59	33.5	40	93.8	1	1900-01-01 00:04:00	1444	1900-01-01 00:15:00	1455	567	567	563	552	459	93	11	33.5	33.5
18	Pre1	Wednesday	43691	00:02:00	00:02:00	09:12:00	09:15:00	09:13:00	09:10:00	07:20:00	80	01:50:00	20	79.6	00:00:00	42	43	00:10:29	00:02:33	473	86	77	14	63	00:07:30	13	20.6	11701	21.27	151.96	34.6	40	94.1	1	1900-01-01 00:02:00	1442	1900-01-01 00:02:00	1442	552	555	553	550	440	110	0	34.6	34.6
18	Post	Thursday	43692	00:16:00	00:36:00	09:03:00	09:07:00	08:51:00	08:27:00	06:27:00	76.3	02:00:00	23.7	72.9	00:20:00	50	51	00:07:44	00:02:21	418	82.4	89	17.6	68	00:06:09	14	20.6	17574	34.66	197.46	38.1	40	91.1	1	1900-01-01 00:16:00	1456	1900-01-01 00:36:00	1476	543	547	531	507	387	120	20	38.1	38.1
18	Post1	Thursday	43693	22:15:00	22:17:00	07:00:00	07:02:00	08:47:00	08:43:00	07:14:00	83	01:29:00	17	82.4	00:02:00	37	38	00:11:44	00:02:21	450	86	73	14	52	00:08:39	12	23.1	10820	20.69	148.22	37	40	85.1	1	22:15:00	1335	22:17:00	1337	420	422	527	523	434	89	2	37	37
45	Pre1	Wednesday	43691	00:34:00	00:44:00	07:00:00	07:00:00	06:26:00	06:16:00	05:33:00	88.6	00:43:00	11.4	86.3	00:10:00	12	13	00:27:45	00:03:18	338	89.9	38	10.1	20	00:16:54	0	0	7827	20.82	205.97	10.1	40	93.1	1	1900-01-01 00:34:00	1474	1900-01-01 00:44:00	1484	420	420	386	376	333	43	10	10.1	10.1
45	Post	Thursday	43692	00:15:00	00:33:00	08:59:00	09:01:00	08:46:00	08:26:00	07:03:00	83.6	01:23:00	16.4	80.4	00:18:00	27	27	00:15:40	00:03:04	437	86.4	69	13.6	43	00:10:10	7	16.3	11608	22.94	168.23	29.9	40	91.5	1	1900-01-01 00:15:00	1455	1900-01-01 00:33:00	1473	539	541	526	506	423	83	18	29.9	29.9
45	Post1	Thursday	43693	23:33:00	00:58:00	07:29:00	07:29:00	07:56:00	06:31:00	05:22:00	82.4	01:09:00	17.6	67.6	01:25:00	29	30	00:11:06	00:02:18	316	80.8	75	19.2	38	00:08:19	5	13.2	18445	47.17	245.93	32.3	80	83.9	1	23:33:00	1413	1900-01-01 00:58:00	1498	449	449	476	391	322	69	85	32.3	32.3
35	Pre2	Tuesday	43690	02:22:00	02:41:00	12:05:00	12:08:00	09:46:00	09:24:00	08:16:00	87.9	01:08:00	12.1	84.6	00:19:00	32	32	00:15:30	00:02:08	480	85.1	84	14.9	68	00:07:04	15	22.1	7574	13.43	90.17	37	40	92.6	1	1900-01-01 02:22:00	1582	1900-01-01 02:41:00	1601	725	728	586	564	496	68	19	37	37
35	Pre1	Wednesday	43691	02:58:00	03:03:00	11:19:00	11:27:00	08:29:00	08:16:00	06:57:00	84.1	01:19:00	15.9	81.9	00:05:00	34	35	00:12:16	00:02:15	394	79.4	102	20.6	59	00:06:41	10	16.9	10531	21.23	103.25	37.5	40	91.5	1	1900-01-01 02:58:00	1618	1900-01-01 03:03:00	1623	679	687	509	496	417	79	5	37.5	37.5
35	Post	Thursday	43692	00:49:00	01:18:00	06:13:00	06:20:00	05:31:00	04:55:00	04:15:00	86.4	00:40:00	13.6	77	00:29:00	18	19	00:14:10	00:02:06	255	86.4	40	13.6	29	00:08:48	5	17.2	4378	14.84	109.45	30.8	40	95.1	1	1900-01-01 00:49:00	1489	1900-01-01 01:18:00	1518	373	380	331	295	255	40	29	30.8	30.8
35	Post1	Friday	43693	00:27:00	00:47:00	07:16:00	07:16:00	06:49:00	06:29:00	05:13:00	80.5	01:16:00	19.5	76.5	00:20:00	28	28	00:11:11	00:02:43	309	79.4	80	20.6	41	00:07:32	8	19.5	10693	27.49	133.66	40.1	40	84.4	1	1900-01-01 00:27:00	1467	1900-01-01 00:47:00	1487	436	436	409	389	313	76	20	40.1	40.1
46	Pre2	Tuesday	43690	00:13:00	00:15:00	08:13:00	08:17:00	08:04:00	07:58:00	06:54:00	86.6	01:04:00	13.4	85.5	00:02:00	31	32	00:13:21	00:02:00	411	86	67	14	43	00:09:33	7	16.3	8342	17.45	124.51	30.3	40	92.7	1	1900-01-01 00:13:00	1453	1900-01-01 00:15:00	1455	493	497	484	478	414	64	2	30.3	30.3
46	Pre1	Wednesday	43691	01:04:00	01:24:00	08:45:00	08:50:00	07:46:00	07:21:00	06:07:00	83.2	01:14:00	16.8	78.8	00:20:00	31	32	00:11:50	00:02:19	375	85	66	15	43	00:08:43	6	14	8920	20.23	135.15	28.9	40	82.6	1	1900-01-01 01:04:00	1504	1900-01-01 01:24:00	1524	525	530	466	441	367	74	20	28.9	28.9
46	Post	Wednesday	43692	23:52:00	00:44:00	09:43:00	09:58:00	10:06:00	08:59:00	07:16:00	80.9	01:43:00	19.1	71.9	00:52:00	43	43	00:10:08	00:02:24	448	83.1	91	16.9	70	00:06:24	11	15.7	13555	25.15	148.96	32.6	40	88	1	23:52:00	1432	1900-01-01 00:44:00	1484	583	598	606	539	436	103	52	32.6	32.6
46	Post1	Friday	43693	00:19:00	00:44:00	06:57:00	07:00:00	06:41:00	06:13:00	04:41:00	75.3	01:32:00	24.7	70.1	00:25:00	26	26	00:10:48	00:03:32	302	81	71	19	41	00:07:22	8	19.5	15759	42.25	221.96	38.5	40	83.6	1	1900-01-01 00:19:00	1459	1900-01-01 00:44:00	1484	417	420	401	373	281	92	25	38.5	38.5
12	Pre2	Tuesday	43690	01:34:00	01:49:00	09:10:00	09:11:00	07:37:00	07:21:00	05:20:00	72.6	02:01:00	27.4	70	00:15:00	35	35	00:09:09	00:03:27	350	79.4	91	20.6	50	00:07:00	6	12	20371	46.19	223.86	32.6	40	90.8	1	1900-01-01 01:34:00	1534	1900-01-01 01:49:00	1549	550	551	457	441	320	121	15	32.6	32.6
12	Pre1	Wednesday	43691	03:25:00	03:41:00	06:19:00	06:21:00	02:56:00	02:38:00	01:58:00	74.7	00:40:00	25.3	67	00:16:00	14	14	00:08:26	00:02:51	123	77.8	35	22.2	20	00:06:09	5	25	5040	31.9	144	47.2	40	95.3	1	1900-01-01 03:25:00	1645	1900-01-01 03:41:00	1661	379	381	176	158	118	40	16	47.2	47.2
12	Post	Thursday	43692	00:19:00	00:44:00	06:11:00	06:13:00	05:54:00	05:27:00	03:53:00	71.3	01:34:00	28.7	65.8	00:25:00	24	25	00:09:42	00:03:46	244	74.6	83	25.4	40	00:06:06	10	25	18729	57.28	225.65	50.4	40	90.9	1	1900-01-01 00:19:00	1459	1900-01-01 00:44:00	1484	371	373	354	327	233	94	25	50.4	50.4
12	Post1	Friday	43693	00:55:00	01:12:00	06:58:00	07:00:00	06:05:00	05:46:00	04:56:00	85.5	00:50:00	14.5	81.1	00:17:00	18	18	00:16:27	00:02:47	304	87.9	42	12.1	22	00:13:49	4	18.2	6198	17.91	147.57	30.3	40	86.8	1	1900-01-01 00:55:00	1495	1900-01-01 01:12:00	1512	418	420	365	346	296	50	17	30.3	30.3
28	Pre1	Tuesday	43697	05:05:00	05:12:00	10:31:00	10:31:00	05:26:00	05:19:00	04:36:00	86.5	00:43:00	13.5	84.7	00:07:00	15	15	00:18:24	00:02:52	275	86.2	44	13.8	23	00:11:57	8	34.8	5366	16.82	121.95	48.6	40	95.1	2	05:05:00	1745	05:12:00	1752	631	631	326	319	276	43	7	48.6	48.6
28	Post	Thursday	43699	01:45:00	02:00:00	10:17:00	10:18:00	08:33:00	08:17:00	06:23:00	77.1	01:54:00	22.9	74.7	00:15:00	36	36	00:10:38	00:03:10	396	79.7	101	20.3	61	00:06:30	18	29.5	7099	14.28	70.29	49.8	20	91.9	2	1900-01-01 01:45:00	1545	1900-01-01 02:00:00	1560	617	618	513	497	383	114	15	49.8	49.8
28	Post1	Thursday	43700	22:42:00	22:42:00	05:43:00	05:45:00	07:03:00	07:01:00	06:49:00	97.1	00:12:00	2.9	96.7	00:00:00	5	5	01:21:48	00:02:24	415	98.6	6	1.4	5	01:23:00	0	0	2190	5.2	365	1.4	40	97.5	2	22:42:00	1362	22:42:00	1362	343	345	423	421	409	12	0	1.4	1.4
49	Post	Thursday	43699	00:33:00	00:42:00	10:16:00	10:19:00	09:46:00	09:34:00	08:16:00	86.4	01:18:00	13.6	84.6	00:09:00	38	39	00:13:03	00:02:00	498	86.8	76	13.2	58	00:08:35	9	15.5	8435	14.7	110.99	28.8	40	91.5	2	1900-01-01 00:33:00	1473	1900-01-01 00:42:00	1482	616	619	586	574	496	78	9	28.8	28.8
49	Post1	Friday	43700	02:06:00	02:45:00	07:18:00	07:21:00	05:15:00	04:33:00	03:59:00	87.5	00:34:00	12.5	75.9	00:39:00	17	17	00:14:04	00:02:00	241	88.3	32	11.7	22	00:10:57	4	18.2	4023	14.74	125.72	29.9	40	75.3	2	1900-01-01 02:06:00	1566	1900-01-01 02:45:00	1605	438	441	315	273	239	34	39	29.9	29.9
43	Pre2	Monday	43697	23:38:00	23:38:00	08:30:00	08:30:00	08:52:00	08:52:00	08:13:00	92.7	00:39:00	7.3	92.7	00:00:00	22	23	00:22:25	00:01:42	461	86.7	71	13.3	53	00:08:42	9	17	4189	7.87	59	30.3	40	93.7	2	23:38:00	1418	23:38:00	1418	510	510	532	532	493	39	0	30.3	30.3
43	Pre1	Tuesday	43698	23:06:00	23:12:00	07:15:00	07:15:00	08:09:00	08:03:00	06:54:00	85.7	01:09:00	14.3	84.7	00:06:00	30	30	00:13:48	00:02:18	406	84.1	77	15.9	54	00:07:31	11	20.4	7558	15.65	98.16	36.3	40	94.5	2	23:06:00	1386	23:12:00	1392	435	435	489	483	414	69	6	36.3	36.3
43	Post	Thursday	43699	00:37:00	01:05:00	06:37:00	06:37:00	06:00:00	05:32:00	04:48:00	86.7	00:44:00	13.3	80	00:28:00	23	23	00:12:31	00:01:55	257	77.4	75	22.6	44	00:05:50	11	25	5462	16.45	72.83	47.6	40	90.6	2	1900-01-01 00:37:00	1477	1900-01-01 01:05:00	1505	397	397	360	332	288	44	28	47.6	47.6
43	Post1	Thursday	43700	23:12:00	23:13:00	06:46:00	06:46:00	07:34:00	07:33:00	06:15:00	82.8	01:18:00	17.2	82.6	00:01:00	35	35	00:10:43	00:02:14	358	79	95	21	58	00:06:10	16	27.6	8680	19.16	91.37	48.6	40	76	2	23:12:00	1392	23:13:00	1393	406	406	454	453	375	78	1	48.6	48.6
40	Pre2	Tuesday	43697	08:02:00	08:52:00	10:58:00	11:32:00	03:30:00	02:06:00	01:42:00	81	00:24:00	19	48.6	00:50:00	13	13	00:07:51	00:01:51	97	77	29	23	25	00:03:53	6	24	2517	19.98	86.79	47	40	90.8	2	08:02:00	1922	08:52:00	1972	658	692	210	126	102	24	50	47	47
40	Pre1	Wednesday	43698	01:30:00	02:26:00	09:38:00	09:38:00	08:08:00	07:12:00	05:57:00	82.6	01:15:00	17.4	73.2	00:56:00	38	38	00:09:24	00:01:58	355	82.2	77	17.8	56	00:06:20	13	23.2	9086	21.03	118	41	40	78.7	2	1900-01-01 01:30:00	1530	1900-01-01 02:26:00	1586	578	578	488	432	357	75	56	41	41
40	Post	Thursday	43699	00:19:00	00:56:00	06:31:00	06:37:00	06:18:00	05:35:00	05:01:00	89.9	00:34:00	10.1	79.6	00:37:00	20	20	00:15:03	00:01:42	290	86.6	45	13.4	34	00:08:32	5	14.7	4191	12.51	93.13	28.1	40	90.2	2	1900-01-01 00:19:00	1459	1900-01-01 00:56:00	1496	391	397	378	335	301	34	37	28.1	28.1
40	Post1	Friday	43700	00:05:00	00:18:00	07:01:00	07:11:00	07:06:00	06:43:00	05:57:00	88.6	00:46:00	11.4	83.8	00:13:00	22	23	00:16:14	00:02:00	361	89.6	42	10.4	35	00:10:19	4	11.4	4785	11.87	113.93	21.9	40	79.6	2	1900-01-01 00:05:00	1445	1900-01-01 00:18:00	1458	421	431	426	403	357	46	13	21.9	21.9
6	Pre2	Tuesday	43697	00:24:00	00:59:00	07:08:00	07:14:00	06:50:00	06:09:00	04:56:00	80.2	01:13:00	19.8	72.2	00:35:00	25	25	00:11:50	00:02:55	275	74.5	94	25.5	63	00:04:22	17	27	9087	24.63	96.67	52.5	40	84.4	2	1900-01-01 00:24:00	1464	1900-01-01 00:59:00	1499	428	434	410	369	296	73	35	52.5	52.5
6	Pre1	Tuesday	43698	22:53:00	22:55:00	06:47:00	06:59:00	08:06:00	07:52:00	06:47:00	86.2	01:05:00	13.8	83.7	00:02:00	24	25	00:16:58	00:02:36	400	84.7	72	15.3	50	00:08:00	14	28	7728	16.37	107.33	43.3	40	92.5	2	22:53:00	1373	22:55:00	1375	407	419	486	472	407	65	2	43.3	43.3
6	Post	Wednesday	43699	23:49:00	00:02:00	06:30:00	06:31:00	06:42:00	06:28:00	05:43:00	88.4	00:45:00	11.6	85.3	00:13:00	27	27	00:12:42	00:01:40	331	85.3	57	14.7	43	00:07:42	6	14	4568	11.77	80.14	28.6	40	89.7	2	23:49:00	1429	1900-01-01 00:02:00	1442	390	391	402	388	343	45	13	28.6	28.6
6	Post1	Thursday	43700	23:57:00	00:09:00	07:19:00	07:22:00	07:25:00	07:10:00	06:08:00	85.6	01:02:00	14.4	82.7	00:12:00	26	26	00:14:09	00:02:23	347	80.7	83	19.3	55	00:06:19	7	12.7	7510	17.47	90.48	32	40	74.5	2	23:57:00	1437	1900-01-01 00:09:00	1449	439	442	445	430	368	62	12	32	32
26	Pre2	Tuesday	43697	00:12:00	00:38:00	09:33:00	09:39:00	09:27:00	08:55:00	07:05:00	79.4	01:50:00	20.6	75	00:26:00	48	48	00:08:51	00:02:18	443	82.8	92	17.2	60	00:07:23	8	13.3	14492	27.09	157.52	30.5	40	87.9	2	1900-01-01 00:12:00	1452	1900-01-01 00:38:00	1478	573	579	567	535	425	110	26	30.5	30.5
26	Pre1	Wednesday	43698	00:17:00	00:54:00	09:35:00	09:35:00	09:18:00	08:41:00	07:17:00	83.9	01:24:00	16.1	78.3	00:37:00	44	44	00:09:56	00:01:55	431	82.7	90	17.3	58	00:07:26	8	13.8	8639	16.58	95.99	31.1	40	87	2	1900-01-01 00:17:00	1457	1900-01-01 00:54:00	1494	575	575	558	521	437	84	37	31.1	31.1
26	Post	Thursday	43699	00:22:00	00:32:00	06:14:00	06:20:00	05:58:00	05:42:00	04:43:00	82.7	00:59:00	17.3	79.1	00:10:00	25	25	00:11:19	00:02:22	280	81.9	62	18.1	42	00:06:40	6	14.3	6732	19.68	108.58	32.4	40	92.8	2	1900-01-01 00:22:00	1462	1900-01-01 00:32:00	1472	374	380	358	342	283	59	10	32.4	32.4
26	Post1	Thursday	43700	23:59:00	00:34:00	07:13:00	07:15:00	07:16:00	06:39:00	05:47:00	87	00:52:00	13	79.6	00:35:00	26	25	00:13:21	00:02:05	338	84.7	61	15.3	40	00:08:27	7	17.5	6727	16.86	110.28	32.8	40	74.4	2	23:59:00	1439	1900-01-01 00:34:00	1474	433	435	436	399	347	52	35	32.8	32.8
7	Pre2	Tuesday	43697	04:11:00	04:23:00	10:15:00	10:26:00	06:15:00	05:52:00	04:45:00	81	01:07:00	19	76	00:12:00	22	23	00:12:57	00:02:55	249	70.7	103	29.3	58	00:04:18	15	25.9	10090	28.66	97.96	55.1	40	68.4	2	04:11:00	1691	04:23:00	1703	615	626	375	352	285	67	12	55.1	55.1
7	Pre1	Tuesday	43698	23:06:00	23:45:00	10:00:00	10:01:00	10:55:00	10:15:00	08:52:00	86.5	01:23:00	13.5	81.2	00:39:00	48	48	00:11:05	00:01:44	454	73.8	161	26.2	102	00:04:27	26	25.5	10900	17.72	67.7	51.7	40	88.2	2	23:06:00	1386	23:45:00	1425	600	601	655	615	532	83	39	51.7	51.7
7	Post	Thursday	43699	01:17:00	05:57:00	10:01:00	10:04:00	08:47:00	04:04:00	03:39:00	89.8	00:25:00	10.2	41.6	04:40:00	16	16	00:13:41	00:01:34	182	74.6	62	25.4	48	00:03:48	5	10.4	3196	13.1	51.55	35.8	40	69.9	2	1900-01-01 01:17:00	1517	05:57:00	1797	601	604	527	244	219	25	280	35.8	35.8
7	Post1	Thursday	43700	22:38:00	02:49:00	07:30:00	07:31:00	08:53:00	04:41:00	03:49:00	81.5	00:52:00	18.5	43	04:11:00	26	26	00:08:48	00:02:00	191	68	90	32	43	00:04:27	9	20.9	3838	13.66	42.64	53	40	49	2	22:38:00	1358	1900-01-01 02:49:00	1609	450	451	533	281	229	52	251	53	53
18	Pre2	Tuesday	43697	01:24:00	01:36:00	09:25:00	09:26:00	08:02:00	07:49:00	06:18:00	80.6	01:31:00	19.4	78.4	00:12:00	39	40	00:09:42	00:02:16	400	85.3	69	14.7	56	00:07:09	13	23.2	9837	20.97	142.57	37.9	40	94	2	1900-01-01 01:24:00	1524	1900-01-01 01:36:00	1536	565	566	482	469	378	91	12	37.9	37.9
18	Pre1	Wednesday	43698	00:02:00	00:10:00	08:41:00	08:41:00	08:39:00	08:31:00	06:38:00	77.9	01:53:00	22.1	76.7	00:08:00	42	43	00:09:29	00:02:38	418	81.8	93	18.2	59	00:07:05	12	20.3	14533	28.44	156.27	38.5	40	92.6	2	1900-01-01 00:02:00	1442	1900-01-01 00:10:00	1450	521	521	519	511	398	113	8	38.5	38.5
18	Post	Thursday	43699	00:49:00	00:50:00	06:17:00	06:19:00	05:30:00	05:27:00	04:31:00	82.9	00:56:00	17.1	82.1	00:01:00	23	24	00:11:47	00:02:20	270	82.6	57	17.4	40	00:06:45	3	7.5	8859	27.09	155.42	24.9	40	93.7	2	1900-01-01 00:49:00	1489	1900-01-01 00:50:00	1490	377	379	330	327	271	56	1	24.9	24.9
18	Post1	Thursday	43700	22:44:00	22:45:00	07:09:00	07:11:00	08:27:00	08:24:00	07:22:00	87.7	01:02:00	12.3	87.2	00:01:00	32	33	00:13:49	00:01:53	440	87.3	64	12.7	54	00:08:09	6	11.1	7504	14.89	117.25	23.8	40	82	2	22:44:00	1364	22:45:00	1365	429	431	507	504	442	62	1	23.8	23.8
35	Pre2	Tuesday	43697	01:18:00	01:24:00	08:16:00	08:16:00	06:58:00	06:52:00	05:41:00	82.8	01:11:00	17.2	81.6	00:06:00	34	34	00:10:02	00:02:05	319	77.4	93	22.6	59	00:05:24	14	23.7	8738	21.21	93.96	46.3	40	92.1	2	1900-01-01 01:18:00	1518	1900-01-01 01:24:00	1524	496	496	418	412	341	71	6	46.3	46.3
35	Pre1	Wednesday	43698	03:42:00	03:46:00	12:45:00	12:45:00	09:03:00	08:59:00	07:51:00	87.4	01:08:00	12.6	86.7	00:04:00	37	38	00:12:44	00:01:47	448	83.1	91	16.9	62	00:07:14	9	14.5	8571	15.9	94.19	31.4	40	93.2	2	1900-01-01 03:42:00	1662	1900-01-01 03:46:00	1666	765	765	543	539	471	68	4	31.4	31.4
35	Post	Thursday	43699	01:30:00	01:42:00	09:47:00	09:47:00	08:17:00	08:05:00	06:50:00	84.5	01:15:00	15.5	82.5	00:12:00	32	32	00:12:49	00:02:21	407	83.9	78	16.1	57	00:07:08	9	15.8	8677	17.89	111.24	31.9	40	92.5	2	1900-01-01 01:30:00	1530	1900-01-01 01:42:00	1542	587	587	497	485	410	75	12	31.9	31.9
35	Post1	Friday	43700	01:03:00	01:55:00	06:43:00	06:43:00	05:40:00	04:48:00	03:45:00	78.1	01:03:00	21.9	66.2	00:52:00	25	26	00:09:00	00:02:25	230	79.9	58	20.1	40	00:05:45	6	15	7450	25.87	128.45	35.1	40	69.4	2	1900-01-01 01:03:00	1503	1900-01-01 01:55:00	1555	403	403	340	288	225	63	52	35.1	35.1
46	Pre2	Tuesday	43697	01:03:00	01:31:00	10:10:00	10:10:00	09:07:00	08:39:00	07:11:00	83	01:28:00	17	78.8	00:28:00	36	36	00:11:58	00:02:27	441	85	78	15	55	00:08:01	11	20	11685	22.51	149.81	35	40	91.3	2	1900-01-01 01:03:00	1503	1900-01-01 01:31:00	1531	610	610	547	519	431	88	28	35	35
46	Pre1	Wednesday	43698	01:08:00	02:25:00	10:11:00	10:14:00	09:06:00	07:46:00	06:23:00	82.2	01:23:00	17.8	70.1	01:17:00	40	40	00:09:34	00:02:04	404	86.7	62	13.3	50	00:08:05	6	12	8740	18.76	140.97	25.3	40	89.2	2	1900-01-01 01:08:00	1508	1900-01-01 02:25:00	1585	611	614	546	466	383	83	77	25.3	25.3
46	Post	Thursday	43699	00:21:00	00:56:00	05:55:00	06:04:00	05:43:00	04:59:00	03:55:00	78.6	01:04:00	21.4	68.5	00:35:00	17	17	00:13:49	00:03:46	261	87.3	38	12.7	25	00:10:26	7	28	9628	32.2	253.37	40.7	40	93.3	2	1900-01-01 00:21:00	1461	1900-01-01 00:56:00	1496	355	364	343	299	235	64	35	40.7	40.7
46	Post1	Thursday	43700	23:49:00	00:52:00	07:01:00	07:04:00	07:15:00	06:09:00	04:51:00	78.9	01:18:00	21.1	66.9	01:03:00	25	25	00:11:38	00:03:07	303	82.1	66	17.9	38	00:07:58	9	23.7	12727	34.49	192.83	41.6	40	69.6	2	23:49:00	1429	1900-01-01 00:52:00	1492	421	424	435	369	291	78	63	41.6	41.6
12	Post	Thursday	43699	01:16:00	01:37:00	09:49:00	09:49:00	08:33:00	08:12:00	05:44:00	69.9	02:28:00	30.1	67.1	00:21:00	41	41	00:08:23	00:03:37	373	75.8	119	24.2	64	00:05:50	17	26.6	20832	42.34	175.06	50.7	40	89.7	2	1900-01-01 01:16:00	1516	1900-01-01 01:37:00	1537	589	589	513	492	344	148	21	50.7	50.7
12	Post1	Friday	43700	02:13:00	02:28:00	07:10:00	07:11:00	04:58:00	04:42:00	03:26:00	73	01:16:00	27	69.1	00:15:00	25	26	00:08:14	00:02:55	214	75.9	68	24.1	38	00:05:38	12	31.6	11637	41.27	171.13	55.7	40	69.5	2	1900-01-01 02:13:00	1573	1900-01-01 02:28:00	1588	430	431	298	282	206	76	15	55.7	55.7
