# Supplementary material for: The effect of acute sleep extension vs active recovery on post exercise recovery kinetics in rugby union players
Source: PLoS One. 2022 Aug 18;17(8):e0273026. doi: 10.1371/journal.pone.0273026 (PMC9387860; doi:10.1371/journal.pone.0273026)
Supplement: S1 Data — (ZIP) [file pone.0273026.s001.zip › Data_plosone/BDD_WL.xlsx]

## Sheet: BDD_WL
Player ID	Week	condition	Session	RPE	total duration min	Session RPE	Total Duration	Total Distance (m)	Maximum Velocity (m/s)	low speed running	high speed	Velocity Band 5 Total Distance (m)	Avg Heart Rate	Maximum Heart Rate	Total Player Load	Player Load (1D Fwd)	Player Load (1D Side)	Player Load (1D Up)	Player Load (2D)	Player Load (Slow)	Minimum Satellite Count	Maximum Satellite Count	Average Satellite Count	Minimum HDOP	Maximum HDOP	Average HDOP	Collision
28	Week 1		Monday	4	0	0	00:00:00	0	0	0	0	0		0	0	0	0	0	0	0
49	Week 1		Monday	3	60	180	01:00:11	3749.84	7.9155	2756.69	804.9	259.49	162.107	205	423.937	169.7	149.904	297.428	253.081	176.322	8.5	12	11.9948	0.6	2.2	0.648012
43	Week 1		Monday	2	60	120	01:00:11	3332.41	6.4335	2539.12	705.07	198.67	162.38	193	327.305	125.581	128.499	226.978	199.746	155.392	8.5	12	11.9885	0.625	2.1	0.659482
40	Week 1		Monday	2	60	120	01:00:11	2941.29	5.8195	2422.55	476.42	99.4	152.045	189	297.107	104.162	113.063	210.575	171.662	151.84	8.25	10.75	10.4764	0.9	1.525	0.950882
6	Week 1		Monday	3	60	180	01:00:11	3413.58	7.0725	2705.62	622.67	139.99	169.635	203	374.525	124.738	150.241	265.878	218.221	204.9	9.75	12	11.9877	0.65	2	0.697738
26	Week 1		Monday	3	60	180	01:00:11	3144.36	6.9635	2558.15	508.63	137.63	132.173	209	352.713	121.74	132.263	255.629	200.814	175.867	8.75	12	11.9906	0.6	2.15	0.647633
7	Week 1		Monday	2	60	120	01:00:11	3636.97	7.6025	2757.2	792.75	259.89	132.966	201	401.587	141.837	172.721	273.394	248.961	178.91	10.25	12	11.995	0.6	1.075	0.637935
18	Week 1		Monday	3	60	180	01:00:11	3967.51	6.8265	2960.52	893.12	262.83	148.677	201	471.814	185.968	175.87	325.6	285.049	216.11	7.5	10.75	10.48	0.9	1.625	0.950835
35	Week 1		Monday	3	60	180	01:00:11	3587.01	6.5515	2549.14	926.09	228.85	143.262	193	400.558	159.177	154.232	273.489	248.028	161.454	12	12	12	0.6	0.875	0.658227
46	Week 1		Monday	3	50	150	00:50:09	2680.72	6.8885	2008.55	584.18	190.25	152.609	199	260.215	96.9376	100.837	181.301	156.35	117.108	11.3333	12	11.998	0.733333	1.16667	0.7871
45	Week 1		Monday	5	0	0	00:00:00	0	0	0	0	0		0	0	0	0	0	0	0
12	Week 1		Monday	5	60	300	01:00:11	3241.89	7.4845	2556.55	594.8	143.42	160.572	195	362.59	129.078	137.642	259.975	210.014	169.473	10.25	12	11.924	0.6525	50.445	0.72847
28	Week 1		Wednesday	8	0	0	00:00:00	0	0	0	0	0		0	0	0	0	0	0	0							0
49	Week 1		Wednesday	6	48	288	00:48:55	3293.27	6.7495	2640.45	580.9	165.53	169.574	200	376.078	149.635	146.154	253.651	233.458	179.697	11.4444	12	11.9969	0.566667	0.877778	0.599489	18
43	Week 1		Wednesday	5	48	240	00:48:55	3204.64	7.2285	2485.94	620.76	210.8	171.033	213	352.181	142.497	145.63	231.174	226.52	187	10.7778	12	11.9897	0.566667	1.1	0.607316	20
40	Week 1		Wednesday	7	48	336	00:48:55	2604.19	6.2875	2225.51	329.51	82.76	166.163	199	280.777	101.852	116.868	189.711	172.531	170.121	11.2222	12	11.9975	0.566667	1.21111	0.599553	16
6	Week 1		Wednesday	7	48	336	00:48:55	3126.95	6.3945	2536.92	527.65	193.3	180.688	217	376.054	135.829	157.769	255.884	231.989	221.157	11.2222	12	11.9971	0.566667	1.56667	0.602438	14
26	Week 1		Wednesday	7	48	336	00:48:55	3059.36	7.2585	2546.02	441.8	107.64	153.579	202	358.625	134.892	147.268	242.166	222.829	203.482	11.1111	12	11.9965	0.566667	1.32222	0.603158	11
7	Week 1		Wednesday	10	48	480	00:48:55	3349.89	6.4925	2579.01	694.23	157.17	151.681	195	438.036	162.141	194.507	287.188	281.599	226.182	11.1111	12	11.9883	0.566667	1	0.606182	39
18	Week 1		Wednesday	9	48	432	00:48:55	3178.99	6.5035	2528.9	571.4	124.46	164.077	206	415.625	174.417	167.801	270.029	269.224	224.198	10.4444	12	11.9891	0.577778	0.988889	0.610778	28
35	Week 1		Wednesday	5	48	240	00:48:55	3112.26	6.3505	2445.63	614.5	148.27	172.127	195	372.169	156.169	152.721	240.318	243.691	191.049	11.6667	12	11.9985	0.566667	0.877778	0.603048	32
46	Week 1		Wednesday	8	48	384	00:48:55	3198.5	7.1205	2636.46	500.79	109.46	175.391	217	378.391	158.978	166.563	232.525	255.666	208.708	11.8889	12	11.9998	0.566667	0.8	0.60129	20
45	Week 1		Wednesday	9	0	0	00:00:00	0	0	0	0	0		0	0	0	0	0	0	0							0
12	Week 1		Wednesday	9	48	432	00:48:55	3075.82	6.5445	2500.16	515.43	139.41	172.86	195	365.529	139.427	151.348	243.895	229.533	203.743	12	12	12	0.611111	33.8522	0.666106	21
28	Week 2		Monday	3	0	0	00:00:00	0	0	0	0	0		0	0	0	0	0	0	0
49	Week 2		Monday	3	51	153	00:51:42	3337.1	8.3785	2441.27	721.92	224.06	153.7	203	392.339	146.605	132.854	287.098	221.066	159.157	10	12	11.9813	0.625	1.9	0.69828
43	Week 2		Monday	2	51	102	00:51:42	3395.43	6.8335	2490.89	752.23	241.97	156.224	196	353.337	133.707	128.91	252.648	206.517	155.325	11	12	11.9968	0.65	1.075	0.680883
40	Week 2		Monday	3	51	153	00:51:42	2932.1	6.0615	2422.47	473.31	109.99	150.935	186	321.075	107.587	118.604	235.024	178.335	168.709	12	12	12	0.625	0.925	0.678503
6	Week 2		Monday	2	51	102	00:51:42	2975.91	8.0865	2478.67	409.68	119.61	160.582	195	311.247	109.724	127.255	216.249	188.01	171.244	10.25	12	11.9568	0.625	1.3	0.693653
26	Week 2		Monday	2	51	102	00:51:42	3089.86	7.1395	2351.23	595.38	198.94	136.482	190	361.716	130.276	142.839	253.975	215.94	171.043	9.75	12	11.9901	0.65	2.2	0.676185
7	Week 2		Monday	0.5	51	25.5	00:51:42	2727.46	19.1485	2188.69	464.17	82.53	128.721	175	354.172	119.552	146.933	248.095	210.276	177.808	9.5	12	11.8582	0.675	2.15	0.7598
18	Week 2		Monday	3	51	153	00:51:42	3675.24	7.4305	2722.04	727	275.56	146.753	189	438.641	175.42	158.046	306.431	262.634	179.063	12	12	12	0.675	0.95	0.693752
35	Week 2		Monday	3	51	153	00:51:42	3449.4	6.9205	2464.52	813.22	214.31	156.526	207	364.575	150.12	131.237	253.683	222.774	140.475	10	12	11.9345	0.625	1.375	0.703725
46	Week 2		Monday	1	51	51	00:51:42	3270.57	6.5035	2515.71	619.59	204.29	157.779	205	346.304	139.716	140.996	228.573	220.908	160.257	12	12	12	0.625	1	0.67464
45	Week 2		Monday		0	0	00:00:00	0	0	0	0	0		0	0	0	0	0	0	0
12	Week 2		Monday	2	51	102	00:51:42	3299.51	8.4555	2506.06	630.31	184	149.727	206	340.603	126.915	129.373	240.338	202.103	161.513	12	12	12	0.6825	25.63	0.72049
28	Week 2		Wednesday	9	0	0	00:00:00	0	0	0	0	0		0	0	0	0	0	0	0
49	Week 2		Wednesday	5	49	245	00:49:21	3473.4	7.0235	2694.8	662.74	153.93	166.095	222	444.915	178.639	167.496	304.729	272.698	204.298	10.7778	12	11.9884	0.566667	1.21111	0.589838
43	Week 2		Wednesday	7	49	343	00:49:21	2779.41	6.4215	2234.45	472.48	103.1	160.389	217	321.502	132.418	135.08	206.893	210.424	186.506	9.66667	12	11.9775	0.566667	2.44444	0.602146
40	Week 2		Wednesday	7.5	49	367.5	00:49:21	2690.48	6.4625	2285.91	359.07	83.04	172.85	196	305.909	105.368	126.898	211.554	183.234	182.305	10.8889	12	11.9967	0.566667	0.966667	0.581241
6	Week 2		Wednesday	6	49	294	00:49:21	2873.06	6.7655	2348.36	453.99	146.84	171.694	202	329.947	120.073	136.157	224.435	202.939	197.037	11.3333	12	11.9963	0.588889	0.966667	0.607253
26	Week 2		Wednesday	7	49	343	00:49:21	2986.51	6.8385	2569.32	361.86	100.36	154.248	205	338.915	127.541	143.641	225.256	214.422	195.543	9.22222	12	11.9763	0.566667	1.98889	0.595423
7	Week 2		Wednesday	5	49	245	00:49:21	3655.16	22.3215	2871.79	689.81	171.8	153.106	205	472.826	170.767	206.381	315.694	297.626	248.651	10.2222	12	11.9807	0.566667	1.26667	0.589898
18	Week 2		Wednesday	7	49	343	00:49:21	3550.59	6.4005	2824.5	629.37	186.8	162.323	203	491.982	207.154	200.413	316.539	320.486	260.696	11	12	11.9915	0.588889	1.03333	0.603183
35	Week 2		Wednesday	7	49	343	00:49:21	3176.42	6.1115	2564.03	546.61	110.41	171.179	209	396.459	167.388	161.687	258.017	259.673	211.717	10.5556	12	11.9905	0.566667	0.844444	0.58688
46	Week 2		Wednesday	7	49	343	00:49:21	3263.3	6.4085	2604.64	597.77	147.69	174.499	199	412.542	175.923	184.858	249.898	283.429	223.605	11	12	11.9944	0.566667	1	0.584869
45	Week 2		Wednesday		0	0	00:00:00	0	0	0	0	0		0	0	0	0	0	0	0
12	Week 2		Wednesday	5	49	245	00:49:21	3210.27	6.8415	2618.06	536.18	116.08	171.724	211	384.263	147.822	160.19	255.118	242.36	211.225	11.6667	12	11.9991	0.606667	55.8867	0.665327

## Sheet: BDD_drills
Player ID	Week	day	Drills	Date	Total Duration	Total Distance (m)	Maximum Velocity (m/s)	low speed running	high speed	Velocity Band 5 Total Distance (m)	Avg Heart Rate	Maximum Heart Rate	TRIMPmod	Total Player Load	Player Load (1D Fwd)	Player Load (1D Fwd %)	Player Load (1D Side)	Player Load (1D Side %)	Player Load (1D Up %)	Player Load (1D Up)	Player Load (2D)	Player Load (Slow)	Player Load Per Minute	Player Load Per Metre	Minimum Satellite Count	Maximum Satellite Count	Average Satellite Count	Minimum HDOP	Maximum HDOP	Average HDOP
12	Week 1	Monday	Warm up	2019-08-12	00:10:02	628.769	6.4545	541.37	65.72	9.9	158.98	180	14.3123	71.3047	27.2982	26.2393	26.232	25.2144	48.5464	50.5057	42.0987	33.0658	7.10679	0.1134	12	12	12	0.62	0.71	0.65539
18	Week 1	Monday	Warm up	2019-08-12	00:10:02	711.386	5.8575	549.86	137.64	32.45	147.846	171	21.1503	88.942	35.6984	27.6054	32.2991	24.9767	47.4179	61.3193	53.6782	37.4889	8.86465	0.12503	9	11	10.9789	0.8	1.3	0.89176
35	Week 1	Monday	Warm up	2019-08-12	00:10:02	627.773	5.7255	496.6	118.74	19.33	135.581	163	18.7653	73.2319	29.3271	27.5877	26.3847	24.8198	47.5925	50.5932	44.2195	31.8278	7.29886	0.11665	12	12	12	0.6	0.9	0.62674
43	Week 1	Monday	Warm up	2019-08-12	00:10:02	581.856	6.4335	479.29	74.89	10.95	162.648	186	33.0107	64.2964	25.6479	27.1311	23.5784	24.9419	47.9269	45.3068	38.6665	32.6729	6.40828	0.1105	4	12	11.9937	0.6	2.9	0.60692
40	Week 1	Monday	Warm up	2019-08-12	00:10:02	582.14	5.5575	482.02	88.82	7.45	148.11	180	22.275	66.3106	24.7073	25.9859	22.7907	23.9701	50.044	47.5816	37.4621	33.743	6.60903	0.11391	9	11	10.9846	0.8	1.4	0.89256
49	Week 1	Monday	Warm up	2019-08-12	00:10:02	630.694	5.7235	554.94	59.52	10.27	163.736	205	27.9969	76.0392	32.1825	29.1496	23.6659	21.4356	49.4148	54.5564	44.4667	32.3843	7.57865	0.12056	5	12	11.9983	0.6	3.6	0.61594
6	Week 1	Monday	Warm up	2019-08-12	00:10:02	636.857	5.6385	509.54	118.76	9.08	168.242	186	35.9931	76.7535	26.8625	24.2267	29.1689	26.3068	49.4666	54.8485	44.4663	45.6127	7.64985	0.12052	12	12	12	0.6	0.8	0.60528
7	Week 1	Monday	Warm up	2019-08-12	00:10:02	612.616	4.7755	523.44	89.07	12.53	124.565	141	15.8039	62.909	23.8893	26.0248	24.0037	26.1493	47.8259	43.9016	37.9344	30.846	6.27	0.10269	12	12	12	0.6	0.7	0.60861
26	Week 1	Monday	Warm up	2019-08-12	00:10:02	646.374	6.3115	520.13	98.44	32.78	134.025	182	18.7976	76.8926	26.4728	23.9448	27.9201	25.2538	50.8014	56.165	43.0162	34.1025	7.66372	0.11896	12	12	12	0.6	0.8	0.61307
	Week 1	Monday	Warm up	2019-08-12	00:10:02	611.625	5.9665	520.37	79.55	7.89	146.136	178	22.6369	63.6871	26.1335	28.2076	21.6899	23.4113	48.3811	44.8238	37.824	32.0688	6.34755	0.10413	12	12	12	0.6	0.8	0.68846
12	Week 1	Monday	Skills block	2019-08-12	00:27:42	1438.18	5.9495	1039.61	355.23	114.99	158.881	186	39.5425	152.042	52.421	23.8666	53.8509	24.5177	51.6157	113.369	83.7864	58.5559	5.4889	0.10572	12	12	12	0.62	99.99	0.6495
18	Week 1	Monday	Skills block	2019-08-12	00:27:42	1725.48	5.9425	1177.07	490.88	149.82	142.622	178	58.784	197.84	75.0026	26.1032	70.4371	24.5142	49.3826	141.892	114.68	71.275	7.14225	0.11466	9	12	10.9942	0.8	1.2	0.90238
35	Week 1	Monday	Skills block	2019-08-12	00:27:42	1714.34	5.9025	1114.8	539.47	152.88	145.488	180	60.9374	180.311	68.5547	25.959	69.2852	26.2356	47.8054	126.249	109.018	56.5327	6.50941	0.10518	12	12	12	0.6	0.8	0.60571
43	Week 1	Monday	Skills block	2019-08-12	00:27:42	1514.57	5.8875	1080.27	404.11	121.68	163.404	190	91.4077	142.208	52.8067	25.3041	53.8916	25.8239	48.8719	101.99	83.7609	58.259	5.13385	0.09389	12	12	12	0.6	0.8	0.60986
40	Week 1	Monday	Skills block	2019-08-12	00:27:42	1355.31	5.7465	1068.63	265.48	76.63	153.697	183	70.0721	130.387	43.6611	23.3383	47.7739	25.5367	51.1251	95.6446	72.2199	59.5308	4.70711	0.0962	9	12	10.9559	0.8	1.3	0.90542
49	Week 1	Monday	Skills block	2019-08-12	00:27:42	1822.73	6.8055	1209.72	516.4	164.13	164.196	192	92.4853	193.59	72.3277	25.7996	65.3849	23.3231	50.8773	142.631	109.198	64.183	6.98882	0.10621	12	12	12	0.6	0.8	0.61948
6	Week 1	Monday	Skills block	2019-08-12	00:27:42	1533.64	5.7665	1175.63	326.77	85.6	168.945	195	86.822	161.987	51.8324	22.2115	64.3724	27.5852	50.2034	117.154	92.4085	80.8076	5.84791	0.10562	12	12	12	0.6	0.9	0.63733
7	Week 1	Monday	Skills block	2019-08-12	00:27:42	1709.05	5.4165	1177.96	497.4	173.19	132.242	162	47.2392	184.85	61.568	22.8356	78.6779	29.1817	47.9827	129.368	111.203	65.7674	6.67328	0.10816	12	12	12	0.6	0.7	0.60215
26	Week 1	Monday	Skills block	2019-08-12	00:27:42	1422.69	5.7625	1114.37	292.31	67.65	125.977	168	45.9521	151.759	51.8199	23.6602	54.7966	25.0193	51.3205	112.401	84.2591	70.3551	5.47867	0.10667	12	12	12	0.6	0.8	0.60729
46	Week 1	Monday	Skills block	2019-08-12	00:27:42	1554.35	6.8885	1116.49	381.08	130.59	152.447	199	68.9218	148.409	54.261	25.1882	54.8609	25.4666	49.3452	106.301	86.2767	59.4052	5.35771	0.09548	12	12	12	0.7	1	0.74303
12	Week 1	Monday	Tackle tech	2019-08-12	00:09:06	230.89	2.9465	230.9	0	0	148.227	171	8.11594	32.021	12.4144	26.3372	16.1864	34.3393	39.3235	18.5358	22.5046	28.0302	3.51879	0.13869	5	12	11.696	0.69	99.99	0.89112
18	Week 1	Monday	Tackle tech	2019-08-12	00:09:06	458.917	5.0535	435.23	22.08	17.84	137.63	165	17.1203	48.6753	20.66	28.7731	22.1022	30.7816	40.4453	29.0411	33.6396	42.0395	5.34894	0.10607	5	10	9.95879	1	2.2	1.00738
35	Week 1	Monday	Tackle tech	2019-08-12	00:09:06	271.538	3.0065	271.37	0.17	0	127.753	164	14.938	31.3309	12.4383	26.9204	14.8895	32.2254	40.8542	18.8764	21.5219	27.2416	3.44295	0.11538	12	12	12	0.6	0.9	0.69319
43	Week 1	Monday	Tackle tech	2019-08-12	00:09:06	267.825	2.7905	267.82	0	0	150.22	178	21.0094	28.989	12.1125	28.1433	14.7539	34.2805	37.5762	16.1723	21.1618	25.1271	3.18561	0.10824	6	12	11.9605	0.6	3.8	0.7164
40	Week 1	Monday	Tackle tech	2019-08-12	00:09:06	238.09	3.3265	228.73	9.37	0	139.623	163	17.3921	25.966	9.65062	25.4741	12.3969	32.7233	41.8026	15.8365	17.4844	21.4204	2.85341	0.10906	6	10	9.97217	1	1.9	1.00475
49	Week 1	Monday	Tackle tech	2019-08-12	00:09:06	327.067	2.7395	327.07	0	0	147.487	168	18.5608	32.5655	13.9812	29.1725	14.7111	30.6955	40.132	19.2337	22.5786	28.2884	3.57863	0.09957	5	12	11.9809	0.6	3.5	0.67562
6	Week 1	Monday	Tackle tech	2019-08-12	00:09:06	340.664	3.0545	339.73	0.93	0	161.106	186	25.5676	38.3316	13.8689	24.7423	17.6825	31.5457	43.712	24.5021	24.9853	34.956	4.21226	0.11252	5	12	11.9622	0.7	4.5	0.78085
7	Week 1	Monday	Tackle tech	2019-08-12	00:09:06	352.866	3.5505	339.57	13.31	0	125.492	160	13.8601	38.7443	14.9265	26.0459	19.0806	33.2947	40.6594	23.3012	26.7937	31.9006	4.25762	0.1098	5	12	11.9799	0.6	2.1	0.6652
26	Week 1	Monday	Tackle tech	2019-08-12	00:09:06	192.858	2.4555	192.86	0	0	120.094	199	13.8745	23.025	8.42597	25.083	10.6966	31.8424	43.0746	14.4698	15.1404	22.3763	2.53022	0.11939	4	12	11.9837	0.6	4.2	0.68046
46	Week 1	Monday	Tackle tech	2019-08-12	00:09:06	196.199	3.2335	195.13	0.95	0	140.613	175	18.494	26.1958	10.0913	26.0997	13.8472	35.814	38.0864	14.7258	18.9713	23.3893	2.87866	0.13352	10	12	11.9941	0.9	1.4	0.90744
12	Week 1	Monday	SSG	2019-08-12	00:13:21	944.044	7.4845	744.67	173.85	18.53	176.199	195	32.0568	107.222	36.9447	23.7004	41.3727	26.541	49.7586	77.5648	61.6239	49.8208	8.03159	0.11358	12	12	12	0.68	1.09	0.71787
18	Week 1	Monday	SSG	2019-08-12	00:13:21	1071.73	6.8265	798.36	242.52	62.72	166.608	201	50.9021	136.357	54.6066	27.4425	51.0315	25.6458	46.9117	93.3474	83.0508	65.3068	10.214	0.12723	7	10	9.98801	1	1.8	1.00182
35	Week 1	Monday	SSG	2019-08-12	00:13:21	973.352	6.5515	666.37	267.71	56.64	164.227	193	49.0264	115.685	48.8573	28.6888	43.6731	25.6446	45.6665	77.7706	73.269	45.8518	8.66554	0.11885	12	12	12	0.6	0.9	0.70727
43	Week 1	Monday	SSG	2019-08-12	00:13:21	968.161	5.5185	711.74	226.07	66.04	173.248	193	56.7664	91.8123	35.0138	25.9749	36.2756	26.911	47.114	63.5089	56.157	39.3325	6.87733	0.09483	12	12	12	0.7	0.9	0.70475
40	Week 1	Monday	SSG	2019-08-12	00:13:21	765.757	5.8195	643.17	112.75	15.32	166.75	189	48.798	74.4437	26.1429	24.2612	30.1012	27.9346	47.8042	51.5119	44.4953	37.1463	5.57631	0.09722	9	10	9.99313	1	1.5	1.0008
49	Week 1	Monday	SSG	2019-08-12	00:13:21	969.351	7.9155	664.96	228.98	85.09	173.009	193	57.8639	121.742	51.2084	28.7111	46.142	25.8705	45.4184	81.0071	76.8381	51.4665	9.11923	0.12559	12	12	12	0.6	0.9	0.68101
6	Week 1	Monday	SSG	2019-08-12	00:13:21	902.423	7.0725	680.72	176.21	45.31	180.249	203	35.6489	97.4529	32.174	22.8891	39.0175	27.7577	49.3533	69.3734	56.3605	43.5241	7.29984	0.10799	10	12	11.9888	0.7	1.8	0.76749
7	Week 1	Monday	SSG	2019-08-12	00:13:21	962.439	7.6025	716.23	192.97	74.17	149.566	201	29.954	115.083	41.4534	24.4946	50.9586	30.1111	45.3943	76.8229	73.0303	50.3959	8.62048	0.11957	12	12	12	0.6	0.8	0.67578
26	Week 1	Monday	SSG	2019-08-12	00:13:21	882.44	6.9635	730.79	117.88	37.2	148.598	209	29.6341	101.036	35.0215	23.9112	38.85	26.5252	49.5636	72.5933	58.3977	49.033	7.56825	0.1145	7	12	11.9788	0.6	2.8	0.68971
46	Week 1	Monday	SSG	2019-08-12	00:13:21	930.167	6.3515	696.93	202.15	59.66	164.765	193	46.6487	85.6105	32.5853	26.0707	32.1288	25.7055	48.2238	60.2739	51.1021	34.3139	6.41277	0.09204	12	12	12	0.6	1.1	0.71083
12	Week 1	Wednesday	Warm up	2019-08-14	00:10:49	565.046	6.5445	430.28	96.48	22.54	148.796	171	10.5262	58.5248	23.8426	27.7332	22.552	26.232	46.0349	39.5768	36.6176	27.9775	5.41062	0.10358	12	12	12	0.64	0.96	0.73038
18	Week 1	Wednesday	Warm up	2019-08-14	00:10:49	672.246	6.5035	442.25	182.81	43.61	139.154	172	20.1781	88.9791	36.3651	28.021	32.8504	25.3128	46.6661	60.5623	54.5116	31.3072	8.22611	0.13236	10	12	11.9824	0.6	1.2	0.68921
35	Week 1	Wednesday	Warm up	2019-08-14	00:10:49	630.751	6.3505	387.74	208.42	58.93	142.574	176	21.5791	69.0704	29.1219	28.6263	26.6192	26.1662	45.2075	45.9901	44.1291	27.1064	6.38556	0.10951	12	12	12	0.6	0.9	0.68398
43	Week 1	Wednesday	Warm up	2019-08-14	00:10:49	593.372	7.2285	438.87	108.5	18.45	154.459	209	25.669	59.747	24.2581	27.5682	23.1981	26.3636	46.0683	40.5369	37.2518	27.8752	5.5236	0.10069	12	12	12	0.6	0.9	0.69297
40	Week 1	Wednesday	Warm up	2019-08-14	00:10:49	577.382	6.2875	477.42	63.15	15.97	152.44	172	24.8969	63.8818	22.4739	24.481	23.6372	25.7481	49.7709	45.6906	36.3055	32.0686	5.90587	0.11064	11	12	11.9985	0.6	1	0.68146
49	Week 1	Wednesday	Warm up	2019-08-14	00:10:49	632.759	6.7495	495.64	116.48	23.81	142.615	165	21.3484	68.5525	26.5264	26.7898	22.6827	22.9079	50.3023	49.8077	38.9362	28.2023	6.33767	0.10834	12	12	12	0.6	0.9	0.66467
6	Week 1	Wednesday	Warm up	2019-08-14	00:10:49	579.11	5.5125	470.1	96.17	22.04	164.791	183	33.284	73.1677	26.3889	24.7412	30.372	28.4756	46.7832	49.8989	44.8734	40.4695	6.76435	0.12635	12	12	12	0.6	1	0.66582
7	Week 1	Wednesday	Warm up	2019-08-14	00:10:49	642.318	6.4925	402.67	212.64	21.2	118.292	136	15.5768	70.6432	25.5144	24.6228	29.4803	28.45	46.9272	48.6266	43.4706	25.4421	6.53096	0.10998	12	12	12	0.6	0.9	0.67473
26	Week 1	Wednesday	Warm up	2019-08-14	00:10:49	616.036	7.2585	422.28	140.33	17.1	129.237	165	18.6357	69.3308	24.9561	24.7607	27.1873	26.9744	48.2649	48.6458	41.1351	26.1195	6.40963	0.11254	12	12	12	0.6	0.9	0.70129
46	Week 1	Wednesday	Warm up	2019-08-14	00:10:49	606.851	6.5565	467.88	91.12	16.17	147.137	183	24.5651	65.2899	28.9145	30.2749	25.5481	26.7501	42.9749	41.0438	42.7291	28.6626	6.03604	0.10759	12	12	12	0.6	0.8	0.68636
12	Week 1	Wednesday	Skill block	2019-08-14	00:11:57	821.573	5.7775	584.93	225.28	72.18	168.369	195	22.9271	84.8309	31.897	25.7919	32.0263	25.8965	48.3117	59.7473	50.5427	38.6445	7.09882	0.10325	12	12	12	0.59	0.85	0.62582
18	Week 1	Wednesday	Skill block	2019-08-14	00:11:57	689.357	5.4275	542.13	132.44	40.64	149.257	178	27.9976	82.6229	32.3542	26.8948	29.8235	24.7912	48.314	58.1212	48.9509	50.1904	6.91405	0.11985	12	12	12	0.5	0.8	0.59728
35	Week 1	Wednesday	Skill block	2019-08-14	00:11:57	657.522	5.1535	458.06	197.98	32.6	153.846	178	29.2805	74.4137	31.0151	28.4761	26.0922	23.9562	47.5678	51.8092	45.2747	38.9744	6.22709	0.11317	12	12	12	0.5	0.9	0.59852
43	Week 1	Wednesday	Skill block	2019-08-14	00:11:57	684.049	5.4975	510.61	162.04	48.35	167.006	200	41.7407	72.2507	28.0177	26.457	27.8067	26.2578	47.2851	50.0744	43.8874	38.708	6.04609	0.10562	12	12	12	0.5	0.8	0.59244
40	Week 1	Wednesday	Skill block	2019-08-14	00:11:57	439.275	4.9855	368.86	70.42	20.76	149.345	178	26.1424	50.3624	17.7771	24.4496	19.3499	26.6128	48.9375	35.582	29.29	35.5417	4.21442	0.11465	12	12	12	0.5	0.8	0.58149
49	Week 1	Wednesday	Skill block	2019-08-14	00:11:57	719.31	5.8155	547.52	149.34	55.3	163.911	197	37.2077	81.126	30.0182	25.5229	29.7135	25.2638	49.2133	57.8812	47.2054	45.2063	6.78879	0.11278	12	12	12	0.5	0.8	0.58834
6	Week 1	Wednesday	Skill block	2019-08-14	00:11:57	653.548	4.6555	599	54.63	21.43	167.499	189	44.3871	75.8134	25.7002	23.3834	29.6576	26.9841	49.6325	54.5499	43.786	52.3118	6.34422	0.116	12	12	12	0.5	1	0.60728
7	Week 1	Wednesday	Skill block	2019-08-14	00:11:57	746.803	4.9935	562.52	184.33	60.89	130.491	152	19.7214	85.1361	28.6915	23.1326	34.6539	27.9398	48.9276	60.6851	50.0506	47.9733	7.12436	0.114	12	12	12	0.5	0.9	0.62517
26	Week 1	Wednesday	Skill block	2019-08-14	00:11:57	665.456	4.7355	570.9	94.66	29.38	139.118	175	23.4864	72.9724	26.1136	24.732	27.609	26.1483	49.1198	51.8638	42.4404	45.9296	6.10647	0.10966	12	12	12	0.5	0.8	0.58877
46	Week 1	Wednesday	Skill block	2019-08-14	00:11:57	712.34	4.9125	586.79	125.55	14.69	166.7	189	42.4198	75.4035	31.1103	28.0633	29.8561	26.9319	45.0048	49.8912	47.8751	43.7421	6.30992	0.10585	12	12	12	0.5	0.8	0.60331
12	Week 1	Wednesday	contact block	2019-08-14	00:08:09	334.993	4.1855	325.48	9.41	0.89	177.716	189	19.0383	48.4691	18.8074	26.3802	23.4542	32.898	40.7219	29.0322	33.4196	36.6814	5.94714	0.14469	12	12	12	0.59	99.99	0.64233
18	Week 1	Wednesday	contact block	2019-08-14	00:08:09	383.899	3.6465	376.97	6.91	0	165.326	199	28.3043	58.1065	25.5394	29.6374	27.347	31.7351	38.6275	33.2864	41.5611	44.1579	7.12964	0.15136	12	12	12	0.5	0.6	0.55734
35	Week 1	Wednesday	contact block	2019-08-14	00:08:09	304.426	3.1555	303.59	0.84	0	165.348	189	26.4116	46.1434	18.8294	27.5351	22.238	32.5196	39.9453	27.3159	32.1596	34.8318	5.66177	0.15158	11	12	11.998	0.5	1.3	0.52131
43	Week 1	Wednesday	contact block	2019-08-14	00:08:09	345.389	3.7695	338.13	7.26	0	171.846	192	33.1554	48.8538	20.6548	28.6191	21.3244	29.5469	41.834	30.1922	33.1243	38.0644	5.99433	0.14145	11	12	11.9979	0.5	1	0.5298
40	Week 1	Wednesday	contact block	2019-08-14	00:08:09	274.64	3.0385	274.27	0.43	0	156.953	180	20.5539	34.8868	12.8042	24.9499	16.9406	33.0099	42.0403	21.575	23.5552	31.9129	4.28059	0.12703	6	12	11.979	0.5	4.7	0.53187
49	Week 1	Wednesday	contact block	2019-08-14	00:08:09	372.432	3.6925	361.28	11.15	0	171.433	200	30.9071	53.2568	22.1431	28.2678	23.992	30.6281	41.1041	32.1983	36.3332	30.1606	6.53457	0.143	12	12	12	0.5	1.1	0.52906
6	Week 1	Wednesday	contact block	2019-08-14	00:08:09	309.894	3.9835	305.07	4.82	0	163.113	186	26.3861	48.1931	18.007	25.4386	22.113	31.2391	43.3223	30.6663	31.6378	43.812	5.91326	0.15551	5	12	11.9738	0.5	7.8	0.5457
7	Week 1	Wednesday	contact block	2019-08-14	00:08:09	381.446	3.6475	360.8	20.67	0	152.847	171	18.6548	61.0809	23.8359	26.3725	29.6439	32.7987	40.8288	36.9017	42.1682	44.4687	7.49459	0.16013	12	12	12	0.5	0.7	0.51294
26	Week 1	Wednesday	contact block	2019-08-14	00:08:09	361.48	3.4925	356.37	5.11	0	155.469	180	20.4271	48.5749	20.0635	27.9842	22.819	31.8275	40.1883	28.8133	33.8968	36.1385	5.96011	0.13438	4	12	11.9684	0.5	5.8	0.53508
46	Week 1	Wednesday	contact block	2019-08-14	00:08:09	342.428	3.4425	339.81	2.63	0	181.668	204	30.3446	57.2017	25.5352	30.0028	29.3903	34.5323	35.4649	30.184	43.1974	45.9143	7.01861	0.16705	11	12	11.998	0.5	1.3	0.51683
12	Week 1	Wednesday	4v4 set 1	2019-08-14	00:03:00	204.524	4.2645	177.66	26.74	1.91	183.214	193	8.59345	29.9391	11.3863	25.8894	13.7575	31.2808	42.8298	18.8368	19.8539	16.9576	9.9797	0.14638	12	12	12	0.61	99.99	0.84493
18	Week 1	Wednesday	4v4 set 1	2019-08-14	00:03:00	265.885	4.3205	234.17	31.64	6.32	180.195	206	13.6771	41.5078	18.0196	29.2048	18.5292	30.0307	40.7645	25.1521	28.6994	23.8819	13.8359	0.15611	8	12	11.9665	0.6	1.2	0.60844
35	Week 1	Wednesday	4v4 set 1	2019-08-14	00:03:00	266.806	4.7005	205.26	60.95	14.94	182.354	195	11.5215	40.0183	16.561	27.9328	18.4218	31.0715	40.9957	24.3058	27.5293	20.4802	13.3394	0.14999	11	12	11.9944	0.5	1.1	0.59106
43	Week 1	Wednesday	4v4 set 1	2019-08-14	00:03:00	256.859	5.8165	174.79	62.56	28.69	185.816	213	11.0252	33.0123	13.2325	27.0645	14.504	29.6653	43.2702	21.1558	21.8226	13.6363	11.0041	0.12852	12	12	12	0.5	0.6	0.58428
40	Week 1	Wednesday	4v4 set 1	2019-08-14	00:03:00	242.145	5.1505	219.67	20.02	4.04	181.91	199	12.6313	26.4944	9.40135	24.286	11.8395	30.5844	45.1295	17.4701	16.7466	15.0477	8.83146	0.10942	12	12	12	0.5	0.8	0.58378
49	Week 1	Wednesday	4v4 set 1	2019-08-14	00:03:00	325.246	5.9595	210.52	99.1	39.04	183.347	199	10.1581	39.5086	15.3602	26.4599	16.8489	29.0244	44.5156	25.8417	25.3096	15.1884	13.1695	0.12147	7	12	11.9722	0.5	1.6	0.59506
6	Week 1	Wednesday	4v4 set 1	2019-08-14	00:03:00	302.905	4.9675	212.62	90.24	27.05	191.697	202	2.58747	41.0706	14.8877	24.7252	17.5646	29.1708	46.1041	27.7606	25.6179	19.629	13.6902	0.13559	12	12	12	0.5	0.7	0.58458
7	Week 1	Wednesday	4v4 set 1	2019-08-14	00:03:00	275.673	4.3745	242.82	32.83	2.4	174.769	183	13.1262	47.9125	18.0986	25.5783	23.5642	33.3026	41.1191	29.0949	32.9672	26.7272	15.9708	0.1738	5	12	11.9061	0.5	3	0.61784
26	Week 1	Wednesday	4v4 set 1	2019-08-14	00:03:00	253.159	4.6435	224.91	26.83	5.44	170.189	189	11.0717	32.0423	12.3367	25.9017	13.7211	28.8084	45.2899	21.571	20.5922	19.5545	10.6807	0.12657	12	12	12	0.5	0.6	0.58217
46	Week 1	Wednesday	4v4 set 1	2019-08-14	00:03:00	269.518	4.4465	215.92	53.54	13.98	182.146	195	6.33195	34.0709	13.9163	27.4898	15.962	31.5308	40.9794	20.7452	23.4724	16.9325	11.357	0.12641	12	12	12	0.5	0.7	0.58639
12	Week 1	Wednesday	4v4 set 2	2019-08-14	00:03:00	226.534	5.1395	194.75	29.3	5.45	178.337	189	6.96861	28.1994	10.132	24.7082	11.756	28.6685	46.6233	19.1186	17.2431	16.219	9.39981	0.12448	12	12	12	0.62	0.72	0.62312
18	Week 1	Wednesday	4v4 set 2	2019-08-14	00:03:00	253.417	6.1545	208.95	36.21	2.49	181.655	205	15.7945	34.6752	14.8758	29.1992	14.3495	28.1661	42.6347	21.7207	23.0452	18.0892	11.5584	0.13683	11	12	11.9944	0.6	0.9	0.60172
35	Week 1	Wednesday	4v4 set 2	2019-08-14	00:03:00	245.327	4.6425	226.18	19.1	5.8	182.805	189	17.0217	29.2201	12.069	28.0251	12.3933	28.7782	43.1967	18.6027	19.3277	15.809	9.74003	0.11911	11	12	11.9944	0.6	0.8	0.60167
43	Week 1	Wednesday	4v4 set 2	2019-08-14	00:03:00	342.374	4.8835	259.74	82.1	25.25	182.136	197	11.0963	35.2375	14.2584	27.4943	14.2577	27.4929	45.0128	23.3434	22.4034	14.1735	11.7458	0.10292	12	12	12	0.6	0.6	0.6
40	Week 1	Wednesday	4v4 set 2	2019-08-14	00:03:00	221.191	4.6235	176.1	45	12.64	180.464	193	14.6166	26.2339	9.70952	25.1954	11.6977	30.3546	44.45	17.1296	16.893	12.591	8.74462	0.1186	12	12	12	0.6	0.8	0.60222
49	Week 1	Wednesday	4v4 set 2	2019-08-14	00:03:00	276.507	4.4525	215.59	60.24	10.01	183.523	199	17.05	34.6222	13.7833	27.1364	14.6955	28.9323	43.9312	22.3137	22.454	14.9884	11.5407	0.12521	12	12	12	0.6	0.7	0.60133
6	Week 1	Wednesday	4v4 set 2	2019-08-14	00:03:00	309.301	5.1005	213.11	93.09	32.3	194.264	205	6.9745	35.5063	12.4762	24.0572	14.7205	28.3848	47.5579	24.6638	21.5602	11.6928	11.8354	0.1148	12	12	12	0.6	0.6	0.6
7	Week 1	Wednesday	4v4 set 2	2019-08-14	00:03:00	285.107	5.8015	212.62	61.74	21.49	168.384	191	9.60111	39.4416	14.6976	25.3718	17.8587	30.8286	43.7995	25.3725	25.7154	18.0023	13.1472	0.13834	11	12	11.9889	0.6	0.8	0.60233
26	Week 1	Wednesday	4v4 set 2	2019-08-14	00:03:00	204.79	4.1105	180.59	23.56	1.09	158.95	186	8.51007	22.3858	8.38068	25.5907	9.19083	28.0645	46.3448	15.1774	13.9157	15.3154	7.46195	0.10931	12	12	12	0.6	0.7	0.60111
46	Week 1	Wednesday	4v4 set 2	2019-08-14	00:03:00	254.238	4.9435	196.91	57.28	20.5	185.083	205	11.2223	33.872	14.0384	28.0145	15.0915	30.1161	41.8694	20.9812	22.8911	17.4351	11.2906	0.13323	12	12	12	0.6	0.7	0.60033
12	Week 1	Wednesday	4v4 set 3	2019-08-14	00:03:00	263.539	5.1935	227.12	33.99	9.61	179.042	189	7.42796	36.1231	12.9144	24.654	14.0981	26.9136	48.4323	25.3701	21.3404	18.8435	12.041	0.13707	12	12	12	0.61	0.73	0.61547
18	Week 1	Wednesday	4v4 set 3	2019-08-14	00:03:00	254.431	3.9545	209.31	45.18	0	170.419	180	10.347	29.7995	12.5589	28.6011	11.7423	26.7414	44.6574	19.6093	19.0914	15.4521	9.93318	0.11712	12	12	12	0.6	0.9	0.60061
35	Week 1	Wednesday	4v4 set 3	2019-08-14	00:03:00	261.79	5.5595	207.96	47.7	17.83	181.448	193	12.2189	32.7653	14.0069	28.768	14.1692	29.1012	42.1308	20.5132	22.1261	13.2406	10.9218	0.12516	12	12	12	0.6	0.6	0.6
43	Week 1	Wednesday	4v4 set 3	2019-08-14	00:03:00	257.47	4.5985	197.71	59.69	23.7	177.861	192	15.1055	28.434	11.2417	26.677	12.5881	29.8722	43.4508	18.3101	18.7223	14.1428	9.47801	0.11044	12	12	12	0.6	0.7	0.60056
40	Week 1	Wednesday	4v4 set 3	2019-08-14	00:03:00	244.661	5.2785	202.08	36.91	13.03	173.098	183	11.5822	20.8958	7.68811	25.3263	8.16776	26.9063	47.7674	14.5004	12.4474	10.3678	6.96528	0.08541	12	12	12	0.6	0.6	0.6
49	Week 1	Wednesday	4v4 set 3	2019-08-14	00:03:00	251.406	5.9085	178.6	65.46	28.18	180.913	195	15.8828	27.9921	11.2994	27.4875	11.1027	27.009	45.5035	18.7053	17.6816	12.5809	9.33072	0.11134	12	12	12	0.6	0.7	0.60067
6	Week 1	Wednesday	4v4 set 3	2019-08-14	00:03:00	243.362	4.7075	195.14	47.88	18.12	192.644	202	2.4841	28.4533	10.6412	25.4938	12.2737	29.4049	45.1013	18.8255	18.0864	14.8041	9.48442	0.11692	12	12	12	0.6	0.7	0.60006
7	Week 1	Wednesday	4v4 set 3	2019-08-14	00:03:00	220.928	5.7695	149.96	56.86	26.96	143.256	180	6.29767	30.0674	11.5002	25.9852	13.2567	29.9541	44.0607	19.4998	19.5375	11.3697	10.0225	0.1361	12	12	12	0.6	0.6	0.6
26	Week 1	Wednesday	4v4 set 3	2019-08-14	00:03:00	226.822	3.9005	205.22	21.6	0	163.238	202	8.33492	29.8351	11.3504	26.0252	12.3006	28.2038	45.7709	19.9621	18.694	18.5367	9.94504	0.13154	12	12	12	0.6	0.7	0.60067
46	Week 1	Wednesday	4v4 set 3	2019-08-14	00:03:00	227.265	4.0865	202.67	24.59	3.91	185.092	217	14.503	30.8997	12.4688	27.3561	14.8395	32.5572	40.0867	18.2714	21.488	17.8526	10.2999	0.13596	12	12	12	0.6	0.7	0.60111
12	Week 1	Wednesday	8v8 set 1	2019-08-14	00:03:00	245.512	4.2915	215.64	29.76	3.7	174.609	186	6.52849	29.0736	10.5388	24.9031	11.6666	27.5679	47.529	20.114	17.4708	19.518	9.69121	0.11842	12	12	12	0.61	0.76	0.61826
18	Week 1	Wednesday	8v8 set 1	2019-08-14	00:03:00	234.043	3.9835	211.7	22.09	0	175.019	195	12.2246	29.7434	13.2639	29.4868	13.0559	29.0243	41.4889	18.6627	20.6964	17.6325	9.91448	0.12709	12	12	12	0.6	0.6	0.6
35	Week 1	Wednesday	8v8 set 1	2019-08-14	00:03:00	240.053	4.7155	207.9	31.17	3.3	181.089	194	15.5129	26.622	11.6417	29.4943	11.4058	28.8966	41.6091	16.4236	18.1888	13.5472	8.87399	0.1109	12	12	12	0.6	0.7	0.60178
43	Week 1	Wednesday	8v8 set 1	2019-08-14	00:03:00	257.369	6.3095	165.93	79.67	43.27	167.299	189	11.8357	28.9037	11.752	27.4478	12.6582	29.5643	42.9879	18.4057	19.1724	12.281	9.63456	0.1123	9	12	11.9506	0.6	1.6	0.61494
40	Week 1	Wednesday	8v8 set 1	2019-08-14	00:03:00	215.044	5.2235	181.36	29.59	5.38	170.325	189	12.2318	22.2188	8.08061	24.849	9.73318	29.9309	45.22	14.705	14.1169	13.664	7.40625	0.10332	12	12	12	0.6	0.8	0.60233
49	Week 1	Wednesday	8v8 set 1	2019-08-14	00:03:00	200.47	5.5625	181.73	13.65	3.26	165.441	180	9.70381	19.2738	8.34578	29.1855	7.81993	27.3466	43.468	12.43	12.7254	8.84439	6.42461	0.09614	12	12	12	0.6	0.7	0.60111
6	Week 1	Wednesday	8v8 set 1	2019-08-14	00:03:00	242.904	6.3945	157.42	62.37	43.99	188.799	217	4.71832	26.8655	10.3507	26.311	11.5401	29.3344	44.3546	17.4491	17.2769	12.9233	8.95518	0.1106	12	12	12	0.6	0.9	0.60194
7	Week 1	Wednesday	8v8 set 1	2019-08-14	00:03:00	267.952	3.8105	241.76	25.88	0	156.787	168	7.15549	35.4555	13.7503	26.2844	15.5684	29.7597	43.9559	22.9949	23.1158	21.1852	11.8185	0.13232	12	12	12	0.6	0.7	0.60206
26	Week 1	Wednesday	8v8 set 1	2019-08-14	00:03:00	240.539	4.7415	208.25	31.43	14.46	161.192	189	8.37815	29.7233	10.9523	25.3265	12.4254	28.733	45.9406	19.8667	18.4724	17.5693	9.90776	0.12357	12	12	12	0.6	0.7	0.60111
46	Week 1	Wednesday	8v8 set 1	2019-08-14	00:03:00	247.352	3.8985	201.41	45.84	0	171.717	180	9.98851	21.6599	8.18845	25.8128	8.99306	28.3492	45.8381	14.541	13.4761	11.7412	7.21996	0.08757	12	12	12	0.6	0.6	0.6
12	Week 1	Wednesday	8v8 set 2	2019-08-14	00:03:00	219.114	4.6705	187.55	31.52	11.69	176.287	190	6.80722	28.1144	11.1757	27.1141	12.0671	29.2768	43.6091	17.9745	18.3502	16.0263	9.37146	0.12831	12	12	12	0.61	99.99	0.6716
18	Week 1	Wednesday	8v8 set 2	2019-08-14	00:03:00	95.8149	3.1645	93.49	2.33	0	143.398	175	6.00024	11.0589	4.84265	29.6799	4.629	28.3704	41.9497	6.84464	7.44516	8.13702	3.68631	0.11542	5	12	11.9587	0.6	1.8	0.61518
35	Week 1	Wednesday	8v8 set 2	2019-08-14	00:03:00	256.492	4.6405	223.74	32.69	10.29	178.652	190	14.2733	26.1902	11.0398	28.5816	10.1884	26.3776	45.0408	17.3972	16.7573	12.998	8.73008	0.10211	12	12	12	0.6	0.7	0.60033
43	Week 1	Wednesday	8v8 set 2	2019-08-14	00:03:00	247.765	4.9815	201.38	46.34	14.63	173.878	213	7.60928	25.7109	10.4487	27.572	10.7622	28.399	44.029	16.6853	16.6673	14.5066	8.5703	0.10377	5	12	11.9592	0.6	2.8	0.61363
40	Week 1	Wednesday	8v8 set 2	2019-08-14	00:03:00	170.853	4.5465	133.92	36.82	6.25	165.619	175	8.376	16.7547	6.38496	25.9517	7.67216	31.1836	42.8647	10.5461	11.0702	7.88837	5.58489	0.09806	12	12	12	0.6	0.7	0.60333
49	Week 1	Wednesday	8v8 set 2	2019-08-14	00:03:00	226.357	4.6595	203.1	23.2	3.3	165.466	183	11.2548	22.2876	9.66826	29.5107	8.84857	27.0088	43.4805	14.245	14.6349	13.2681	7.42919	0.09846	12	12	12	0.6	0.7	0.60183
6	Week 1	Wednesday	8v8 set 2	2019-08-14	00:03:00	280.302	5.5355	210.61	54.55	22.86	186.323	198	7.40568	28.2772	10.5029	25.3155	11.7836	28.4026	46.2819	19.2014	17.6051	13.814	9.42574	0.10088	12	12	12	0.6	0.7	0.60539
7	Week 1	Wednesday	8v8 set 2	2019-08-14	00:03:00	256.175	4.3365	224.98	31.2	1.76	155.116	165	7.08847	32.3563	12.81	26.8312	14.4751	30.3188	42.85	20.4579	21.5031	17.1483	10.7854	0.12631	12	12	12	0.6	0.7	0.60556
26	Week 1	Wednesday	8v8 set 2	2019-08-14	00:03:00	239.591	4.4335	205.2	34.03	2.88	147.76	180	6.58817	23.7797	8.94328	25.6725	9.16383	26.3056	48.0218	16.7289	14.2687	12.5332	7.92657	0.09925	12	12	12	0.6	0.8	0.60211
46	Week 1	Wednesday	8v8 set 2	2019-08-14	00:03:00	256.733	4.5005	223.36	33.32	11.36	177.17	190	14.2201	27.3084	10.8536	27.043	11.9412	29.7528	43.2041	17.3398	17.9208	13.7728	9.1028	0.10637	12	12	12	0.6	0.7	0.60061
12	Week 1	Wednesday	8v8 set 3	2019-08-14	00:03:00	194.988	5.2105	156.75	32.95	11.44	169.371	180	5.92573	22.2543	8.73239	26.6009	9.97034	30.3719	43.0272	14.1247	14.6942	12.8746	7.4181	0.11413	12	12	12	0.62	0.68	0.62304
18	Week 1	Wednesday	8v8 set 3	2019-08-14	00:03:00	329.899	5.5355	209.93	111.79	31.4	172.271	186	11.4687	39.1314	16.5969	28.5464	15.4739	26.6148	44.8388	26.0695	25.223	15.3496	13.0438	0.11862	12	12	12	0.6	0.9	0.62722
35	Week 1	Wednesday	8v8 set 3	2019-08-14	00:03:00	249.091	5.5845	225.2	15.65	4.58	181.025	193	15.123	27.7254	11.8844	28.9602	11.1928	27.2747	43.7651	17.96	18.198	14.0618	9.24181	0.11131	12	12	12	0.6	0.9	0.62878
43	Week 1	Wednesday	8v8 set 3	2019-08-14	00:03:00	219.992	6.3475	198.78	12.6	8.46	159	189	7.81184	20.0312	8.63289	29.1318	8.53044	28.786	42.0822	12.4706	13.4688	13.6126	6.67707	0.09105	12	12	12	0.6	0.9	0.63722
40	Week 1	Wednesday	8v8 set 3	2019-08-14	00:03:00	219.002	4.4575	191.83	27.17	4.69	165.313	183	10.22	19.048	7.53186	27.0213	7.82959	28.0894	44.8893	12.5124	12.1065	11.0394	6.34934	0.08698	12	12	12	0.6	0.7	0.6095
49	Week 1	Wednesday	8v8 set 3	2019-08-14	00:03:00	288.781	4.7585	246.47	42.28	2.63	169.517	186	11.9779	29.4585	12.4908	28.935	10.4498	24.207	46.858	20.2278	18.1776	11.258	9.81951	0.10201	12	12	12	0.6	0.7	0.61333
6	Week 1	Wednesday	8v8 set 3	2019-08-14	00:03:00	205.623	5.4935	173.85	23.9	5.51	177.067	193	11.6847	18.7069	6.87384	25.0076	7.74408	28.1736	46.8188	12.8691	11.5455	11.7002	6.23564	0.09098	12	12	12	0.6	0.7	0.61117
7	Week 1	Wednesday	8v8 set 3	2019-08-14	00:03:00	273.49	6.2085	180.88	68.08	22.47	165.188	195	8.49188	35.9431	13.2429	25.0795	16.006	30.3125	44.608	23.5546	23.0704	13.8647	11.981	0.13142	12	12	12	0.6	0.7	0.61501
26	Week 1	Wednesday	8v8 set 3	2019-08-14	00:03:00	251.486	5.9885	172.3	64.25	37.29	157.056	180	7.46061	29.9809	11.796	26.6976	12.8507	29.0848	44.2175	19.5369	19.4132	11.7856	9.99363	0.11922	12	12	12	0.6	0.9	0.61611
46	Week 1	Wednesday	8v8 set 3	2019-08-14	00:03:00	281.77	7.1205	201.71	66.92	28.85	181.806	195	13.0861	32.6854	13.9521	28.8144	14.9416	30.8579	40.3278	19.5269	22.6162	12.6553	10.8951	0.116	12	12	12	0.6	0.9	0.61667
12	Week 2	Monday	Warm up	2019-08-19	00:11:04	740.416	6.3095	595.88	119.21	52.36	145.034	171	9.60182	71.9612	27.737	26.4215	26.675	25.4099	48.1686	50.5669	42.9987	32.0347	6.50252	0.09719	12	12	12	0.63	0.8	0.64836
18	Week 2	Monday	Warm up	2019-08-19	00:11:04	862.579	6.2955	692.26	119.03	49.8	142.121	171	22.2573	112.392	46.4963	28.3823	38.1506	23.2879	48.3298	79.1747	66.7111	33.2096	10.1559	0.1303	12	12	12	0.6	0.7	0.62557
35	Week 2	Monday	Warm up	2019-08-19	00:11:04	800.287	5.9535	564.79	178.26	56.46	147.28	172	23.7995	83.5063	36.3575	29.6702	28.8211	23.52	46.8097	57.3599	51.7927	29.5666	7.54575	0.10435	12	12	12	0.6	0.7	0.60245
43	Week 2	Monday	Warm up	2019-08-19	00:11:04	814.367	6.8335	622.62	105.61	37.35	154.782	192	27.9464	87.9943	34.3205	26.8398	29.2162	22.8481	50.3121	64.3348	49.892	33.0501	7.95129	0.10805	12	12	12	0.6	0.8	0.63822
40	Week 2	Monday	Warm up	2019-08-19	00:11:04	762.64	6.0615	595.98	147.66	40.83	152.425	168	24.9828	80.2521	27.5945	23.9575	27.9106	24.232	51.8105	59.676	43.721	38.9467	7.25169	0.10523	12	12	12	0.6	0.7	0.60979
49	Week 2	Monday	Warm up	2019-08-19	00:11:04	822.354	6.8115	622.53	119.66	25.21	156.489	203	28.9157	107.814	42.3763	27.2971	32.2935	20.8022	51.9007	80.5711	59.4438	38.8432	9.74225	0.1311	12	12	12	0.6	0.7	0.60316
6	Week 2	Monday	Warm up	2019-08-19	00:11:04	671.701	5.0645	613.55	56.71	9.88	152.405	173	24.9864	71.3903	26.7088	25.6548	27.7209	26.627	47.7183	49.6787	43.0753	42.9479	6.45093	0.10628	12	12	12	0.6	0.7	0.60256
7	Week 2	Monday	Warm up	2019-08-19	00:11:04	824.162	6.0175	587.41	206.79	45.74	126.428	149	18.0065	96.2143	32.6235	23.4932	37.0024	26.6465	49.8603	69.2379	54.9413	38.7513	8.69406	0.11674	12	12	12	0.6	0.8	0.62197
26	Week 2	Monday	Warm up	2019-08-19	00:11:04	791.186	6.6965	554.16	173.19	52.16	136.597	168	20.3905	91.706	32.9815	24.6896	34.9356	26.1524	49.1581	65.6677	53.6999	36.3997	8.28669	0.11591	12	12	12	0.6	0.7	0.60123
46	Week 2	Monday	Warm up	2019-08-19	00:11:04	769.973	6.4015	615.82	84.18	33.81	159.991	205	32.0717	88.6976	37.1072	28.4109	34.2342	26.2112	45.3779	59.2675	56.0646	33.3115	8.01484	0.1152	12	12	12	0.6	0.8	0.60218
12	Week 2	Monday	Skills block	2019-08-19	00:20:49	1113.96	4.7905	944.29	169	21.48	152.23	172	23.5063	111.01	39.7345	24.6377	41.8015	25.9194	49.4429	79.7393	64.3646	59.442	5.33274	0.09965	12	12	12	0.68	0.81	0.70444
18	Week 2	Monday	Skills block	2019-08-19	00:20:49	1151.29	4.3315	1026.45	124.84	8.74	145.093	169	43.9315	135.507	51.9493	26.3627	49.7272	25.2351	48.4022	95.3794	80.1292	70.3824	6.50953	0.1177	12	12	12	0.7	0.9	0.71609
35	Week 2	Monday	Skills block	2019-08-19	00:20:49	1162.76	4.7485	960.26	202.5	14.89	158.191	178	52.8496	127.444	50.9179	27.2554	46.1362	24.6958	48.0489	89.764	76.7535	56.9596	6.12219	0.1096	12	12	12	0.6	0.9	0.71129
43	Week 2	Monday	Skills block	2019-08-19	00:20:49	1176.96	5.8915	911.94	243.04	50.08	158.837	194	54.0868	126.789	46.0882	24.9174	48.8151	26.3917	48.6909	90.0604	74.7353	60.5612	6.09075	0.10773	12	12	12	0.7	0.9	0.7027
40	Week 2	Monday	Skills block	2019-08-19	00:20:49	1053.39	4.8785	936.4	116.91	26.72	153.555	175	47.9988	122.688	38.8094	22.0951	46.0998	26.2456	51.6593	90.7383	67.0827	69.8702	5.89374	0.11647	12	12	12	0.6	1	0.69429
49	Week 2	Monday	Skills block	2019-08-19	00:20:49	1201.16	6.6655	909.87	273.94	88.1	154.453	186	49.2069	134.523	47.3095	24.3849	47.7723	24.6234	50.9917	98.9299	75.0895	61.8812	6.46226	0.11199	12	12	12	0.6	0.9	0.71067
6	Week 2	Monday	Skills block	2019-08-19	00:14:39	1021	8.0865	709.52	232.61	87.47	164.366	195	47.3818	94.8403	34.9761	25.2546	37.9954	27.4347	47.3107	65.5225	57.8635	37.2735	6.47374	0.09289	10	12	11.9148	0.6	1.8	0.75379
7	Week 2	Monday	Skills block	2019-08-19	00:20:49	1333.67	5.7705	1074.28	249.6	34.88	132.486	175	35.6295	174.221	56.461	22.3634	71.3373	28.2557	49.3808	124.672	100.845	76.8962	8.36931	0.13063	12	12	12	0.7	0.9	0.70212
26	Week 2	Monday	Skills block	2019-08-19	00:20:49	1067.97	5.9285	905.23	144.65	23.45	135.986	174	38.3079	131.493	45.6908	23.9233	52.3695	27.4203	48.6564	92.9281	77.6298	71.2592	6.31674	0.12313	12	12	12	0.6	0.9	0.68684
46	Week 2	Monday	Skills block	2019-08-19	00:20:49	1231.12	5.2685	1026.61	195.93	56.74	165.233	203	61.5277	130.021	51.3398	26.8771	53.2839	27.8948	45.2281	86.3934	82.3369	71.4217	6.24602	0.10561	12	12	12	0.6	1.2	0.69842
12	Week 2	Monday	Tackle tech	2019-08-19	00:05:10	136.511	2.2645	136.52	0	0	133.868	156	1.3703	20.1342	7.96806	26.7925	9.04116	30.4008	42.8068	12.7307	13.3683	19.8702	3.89695	0.14749	12	12	12	0.7	99.99	0.78804
18	Week 2	Monday	Tackle tech	2019-08-19	00:05:10	171.87	3.1475	171.51	0.36	0	138.052	163	10.0177	25.0345	10.539	28.3864	11.2289	30.2446	41.3691	15.3591	17.1472	23.2338	4.84539	0.14566	12	12	12	0.7	1.3	0.71887
35	Week 2	Monday	Tackle tech	2019-08-19	00:05:10	147.767	3.9525	142.23	5.53	0	152.218	207	12.1184	24.8097	9.99873	27.2164	11.498	31.2974	41.4862	15.2411	16.8918	21.8258	4.80188	0.1679	4	12	11.7379	0.6	3	0.77796
43	Week 2	Monday	Tackle tech	2019-08-19	00:05:10	140.798	2.5955	140.8	0	0	147.507	188	11.4203	20.179	8.1786	27.3563	8.79945	29.433	43.2107	12.9185	13.4056	18.6616	3.90561	0.14332	8	12	11.9871	0.6	1.7	0.68161
40	Week 2	Monday	Tackle tech	2019-08-19	00:05:10	108.036	1.9855	108.05	0	0	141.373	161	10.6891	18.4341	6.82922	25.2545	8.44924	31.2453	43.5002	11.7631	12.0807	18.4265	3.5679	0.17063	12	12	12	0.6	0.8	0.68552
49	Week 2	Monday	Tackle tech	2019-08-19	00:05:10	115.183	2.7755	115.18	0	0	143.678	167	10.6804	20.0262	8.80603	29.8651	8.58025	29.0994	41.0356	12.0998	13.7259	18.7924	3.87605	0.17386	5	12	11.9262	0.6	4.5	0.72052
6	Week 2	Monday	Tackle tech	2019-08-19	00:05:10	152.936	2.0605	152.96	0	0	157.319	175	13.0332	24.6497	9.01231	24.934	11.0573	30.5918	44.4742	16.075	15.9228	24.6028	4.77091	0.16118	7	12	11.9125	0.7	1.8	0.7201
7	Week 2	Monday	Tackle tech	2019-08-19	00:05:10	201.812	19.1485	179.06	4.68	0	144.311	172	10.6906	35.9637	13.4822	25.3355	17.2713	32.4558	42.2087	22.4613	24.2126	25.7573	6.96071	0.1782	4	12	11.4332	0.7	5.6	1.00931
26	Week 2	Monday	Tackle tech	2019-08-19	00:05:10	149.823	2.9825	149.83	0	0	123.9	150	8.2741	21.4881	8.13541	25.749	10.2664	32.4938	41.7572	13.1932	14.5633	19.6644	4.15898	0.14342	4	12	11.9605	0.7	5.7	0.71501
46	Week 2	Monday	Tackle tech	2019-08-19	00:05:10	122.742	2.8255	122.74	0	0	153.689	192	12.8648	18.7891	8.09351	28.9393	9.46048	33.8271	37.2336	10.4132	13.8005	17.6276	3.63661	0.15308	12	12	12	0.6	0.8	0.67842
12	Week 2	Monday	SSG	2019-08-19	00:14:39	1308.63	8.4555	829.37	342.1	110.16	167.777	206	27.6302	137.498	51.4756	25.6568	51.8554	25.8461	48.4972	97.3007	81.3716	50.1662	9.38552	0.10507	12	12	12	0.72	0.92	0.74112
18	Week 2	Monday	SSG	2019-08-19	00:14:39	1489.5	7.4305	831.82	482.77	217.02	161.746	189	52.2448	165.707	66.4351	27.4647	58.9398	24.3661	48.1693	116.518	98.6463	52.237	11.3111	0.11125	12	12	12	0.7	0.9	0.71448
35	Week 2	Monday	SSG	2019-08-19	00:14:39	1338.58	6.9205	797.24	426.93	142.96	168.417	193	54.1682	128.815	52.846	27.9689	44.7816	23.7008	48.3303	91.3179	77.3359	32.123	8.79285	0.09623	12	12	12	0.7	0.9	0.7232
43	Week 2	Monday	SSG	2019-08-19	00:14:39	1263.3	6.0385	815.53	403.58	154.54	163.769	196	49.4101	118.375	45.12	26.1515	42.0791	24.389	49.4595	85.3338	68.484	43.0518	8.0802	0.0937	12	12	12	0.7	0.9	0.701
40	Week 2	Monday	SSG	2019-08-19	00:14:39	1008.03	6.0075	782.04	208.74	42.44	156.387	186	41.2688	99.7007	34.3541	23.966	36.1447	25.2151	50.8189	72.8466	55.4511	41.4654	6.80551	0.09891	12	12	12	0.7	1.2	0.72441
49	Week 2	Monday	SSG	2019-08-19	00:14:39	1198.4	8.3785	793.69	328.32	110.75	160.18	190	46.4722	129.976	48.1134	25.6169	44.2082	23.5376	50.8455	95.4977	72.8068	39.6401	8.8721	0.10846	11	12	11.9989	0.7	1.5	0.75877
6	Week 2	Monday	SSG	2019-08-19	00:20:49	1130.27	5.4455	1002.64	120.36	22.26	168.237	193	74.9698	120.367	39.0271	22.3674	50.4816	28.9323	48.7002	84.973	71.1478	66.4194	5.78224	0.10649	12	12	12	0.6	0.9	0.69816
7	Week 2	Monday	SSG	2019-08-19	00:14:39	367.813	7.7805	347.94	3.1	1.91	111.659	147	19.8996	47.7732	16.9857	24.2543	21.3224	30.4468	45.2988	31.7235	30.2767	36.4034	3.26097	0.12988	10	12	11.9998	0.7	1.3	0.7058
26	Week 2	Monday	SSG	2019-08-19	00:14:39	1080.88	7.1395	742.01	277.54	123.33	149.443	190	34.5581	117.029	43.4681	25.4317	45.267	26.4841	48.0842	82.1859	70.0472	43.7199	7.98831	0.10827	11	12	11.9999	0.7	1.5	0.70166
46	Week 2	Monday	SSG	2019-08-19	00:14:39	1146.74	6.5035	750.54	339.48	113.74	152.202	195	39.0149	108.795	43.176	27.037	44.0173	27.5638	45.3992	72.4992	68.7056	37.896	7.42631	0.09487	12	12	12	0.7	1.2	0.71954
12	Week 2	Wednesday	Warm up	2019-08-21	00:10:51	707.677	6.8415	440.88	215.93	45.21	140.967	168	9.10111	71.9956	29.2361	27.7988	26.3222	25.0281	47.173	49.612	43.6918	31.6769	6.63554	0.10174	12	12	12	0.59	0.79	0.615
18	Week 2	Wednesday	Warm up	2019-08-21	00:10:51	850.32	6.4005	483.17	302.36	75.32	142.392	175	22.4637	118.289	48.7075	28.1107	43.2627	24.9684	46.9209	81.2999	72.3727	37.6241	10.9022	0.13911	12	12	12	0.5	0.9	0.58015
35	Week 2	Wednesday	Warm up	2019-08-21	00:10:51	763.699	6.1115	441.81	261.13	50.38	149.406	175	24.5298	85.3669	37.3329	29.7268	29.8407	23.761	46.5122	58.4132	53.1789	29.293	7.86791	0.11178	12	12	12	0.5	0.7	0.56513
43	Week 2	Wednesday	Warm up	2019-08-21	00:10:51	747.036	6.4215	490.39	202.95	48.29	156.151	202	29.1758	71.4367	30.363	28.8239	25.9014	24.5885	46.5876	49.0751	44.1118	30.052	6.58403	0.09563	12	12	12	0.5	0.6	0.55627
40	Week 2	Wednesday	Warm up	2019-08-21	00:10:51	682.189	6.4625	495.98	148.63	34.11	163.651	186	36.2185	82.7624	27.5904	23.2576	29.5607	24.9185	51.8239	61.4787	44.9538	36.1531	7.62787	0.12132	12	12	12	0.5	0.6	0.56189
49	Week 2	Wednesday	Warm up	2019-08-21	00:10:51	784.25	7.0235	480.28	226.41	38.19	146.361	180	24.5128	106.011	43.3571	28.2197	31.2312	20.3274	51.4529	79.0527	59.1105	32.5469	9.77063	0.13518	12	12	12	0.5	0.8	0.56785
6	Week 2	Wednesday	Warm up	2019-08-21	00:10:51	616.574	5.4675	504.38	102.11	17.75	154.741	186	26.5178	69.0347	25.9154	25.7316	26.1895	26.0037	48.2648	48.6097	41.2373	39.3021	6.36265	0.11197	12	12	12	0.6	0.7	0.60078
7	Week 2	Wednesday	Warm up	2019-08-21	00:10:51	814.762	6.2385	489.4	279.45	68.03	129.789	154	17.8044	92.5609	32.4949	24.2213	36.7849	27.4191	48.3596	64.8783	54.6122	33.333	8.53096	0.1136	12	12	12	0.5	0.7	0.5768
26	Week 2	Wednesday	Warm up	2019-08-21	00:10:51	726.151	6.8385	481.04	196.4	78.79	141.107	172	21.7661	79.3691	29.6008	25.5179	31.476	27.1345	47.3476	54.9233	48.2746	33.0916	7.31513	0.1093	12	12	12	0.5	0.8	0.55642
46	Week 2	Wednesday	Warm up	2019-08-21	00:10:51	744.098	6.4085	480.39	211.79	46.23	155.856	183	28.9024	88.4791	38.5966	29.5193	35.1618	26.8922	43.5885	56.9922	58.0176	32.2414	8.15476	0.11891	12	12	12	0.5	0.7	0.5602
12	Week 2	Wednesday	Skill block	2019-08-21	00:12:14	678.848	4.4985	584.87	93.52	12.19	152.832	175	14.0051	69.1668	24.8035	24.5926	26.8956	26.667	48.7404	49.1583	40.7827	36.3501	5.65396	0.10189	12	12	12	0.6	0.75	0.61058
18	Week 2	Wednesday	Skill block	2019-08-21	00:12:14	720.23	5.3145	671.87	40.64	25.26	136.275	172	22.2086	89.0467	33.8782	26.11	32.7336	25.2279	48.6621	63.14	52.4534	50.8625	7.27902	0.12364	12	12	12	0.6	0.7	0.60016
35	Week 2	Wednesday	Skill block	2019-08-21	00:12:14	610.409	4.9515	514.39	95.97	28.78	148.403	175	26.8259	71.839	27.3037	25.9719	26.557	25.2616	48.7665	51.2672	42.5022	40.0369	5.8724	0.11769	12	12	12	0.6	0.6	0.6
43	Week 2	Wednesday	Skill block	2019-08-21	00:12:14	689.69	5.3915	574.65	110.46	27.59	153.312	197	28.8479	71.4045	27.5549	26.2482	27.0672	25.7836	47.9682	50.3562	42.9247	41.6214	5.83688	0.10353	12	12	12	0.6	0.7	0.60004
40	Week 2	Wednesday	Skill block	2019-08-21	00:12:14	479.792	3.6395	459	20.79	0	149.751	171	26.4684	49.4999	15.9451	22.4484	18.688	26.31	51.2416	36.3969	27.3124	35.4287	4.04632	0.10317	12	12	12	0.6	0.7	0.60004
49	Week 2	Wednesday	Skill block	2019-08-21	00:12:14	658.131	5.4775	561.56	90.32	38.43	142.131	172	23.4585	71.0364	26.4739	25.7036	24.5401	23.8261	50.4703	51.9827	40.1165	37.6968	5.80679	0.10794	12	12	12	0.6	0.7	0.60072
6	Week 2	Wednesday	Skill block	2019-08-21	00:12:14	528.33	5.6405	491.33	32.94	9.18	157.357	183	32.4541	60.0614	19.2682	22.176	24.7934	28.5351	49.2889	42.8259	34.9937	39.8828	4.90965	0.11368	12	12	12	0.6	0.7	0.60136
7	Week 2	Wednesday	Skill block	2019-08-21	00:12:14	732.165	5.2655	635.54	88.26	42.4	132.647	161	21.5005	86.5064	28.3675	22.5833	35.0272	27.8851	49.5316	62.2179	50.1146	49.8361	7.07137	0.11815	12	12	12	0.6	0.7	0.60057
26	Week 2	Wednesday	Skill block	2019-08-21	00:12:14	528.451	4.1155	496.26	32.2	1.46	130.912	163	20.9964	61.1116	21.0663	23.7103	24.9107	28.0373	48.2525	42.8717	36.3759	40.3873	4.9955	0.11564	12	12	12	0.6	0.7	0.60015
46	Week 2	Wednesday	Skill block	2019-08-21	00:12:14	742.906	4.9665	575.52	167.32	44.82	155.002	175	29.4185	80.8253	33.5298	28.14	33.8232	28.3862	43.4738	51.8006	52.9104	46.6178	6.60698	0.1088	12	12	12	0.6	0.6	0.6
12	Week 2	Wednesday	contact block	2019-08-21	00:08:16	318.608	3.1065	318.27	0.34	0	159.512	193	12.0834	46.5534	18.6842	27.1401	22.8326	33.166	39.694	27.3267	32.6793	42.3591	5.63147	0.14612	12	12	12	0.61	99.99	0.6743
18	Week 2	Wednesday	contact block	2019-08-21	00:08:16	418.194	3.0885	415.77	1.74	0	168.39	189	28.4908	68.637	30.1132	29.6741	32.4197	31.9469	38.379	38.947	49.1915	59.3425	8.30286	0.16413	12	12	12	0.6	0.9	0.60184
35	Week 2	Wednesday	contact block	2019-08-21	00:08:16	302.274	3.2495	300.3	1.42	0	163.246	190	23.5689	48.8127	20.4802	28.3349	23.5078	32.5238	39.1413	28.2909	34.7066	38.7471	5.90476	0.16149	10	12	11.996	0.6	1.1	0.60466
43	Week 2	Wednesday	contact block	2019-08-21	00:08:16	340.272	3.8575	333.73	6.54	0	175.091	195	34.2633	53.449	22.3497	28.2883	26.3726	33.3801	38.3316	30.2846	38.5332	45.9368	6.4656	0.15708	4	12	11.9419	0.6	5.2	0.62958
40	Week 2	Wednesday	contact block	2019-08-21	00:08:16	262.69	2.9865	262.72	0	0	162.954	180	22.8265	33.5829	12.486	25.3033	17.2424	34.9425	39.7542	19.6168	23.5633	31.9408	4.06245	0.12784	9	12	11.9982	0.6	2	0.6043
49	Week 2	Wednesday	contact block	2019-08-21	00:08:16	349.67	3.6325	338.79	10.9	0	158.906	183	21.6984	53.648	23.0752	29.0908	25.477	32.1187	38.7904	30.7691	38.0853	39.5227	6.48968	0.15342	10	12	11.9899	0.6	1.8	0.60592
6	Week 2	Wednesday	contact block	2019-08-21	00:08:16	317.198	5.3485	291.25	19.21	9.24	159.859	180	22.0212	43.6271	17.5492	27.3884	20.5718	32.1055	40.5061	25.9545	30.2498	35.5422	5.27747	0.13754	12	12	12	0.6	0.8	0.60169
7	Week 2	Wednesday	contact block	2019-08-21	00:08:16	442.762	4.3825	414.12	28.63	4.29	157.622	205	20.8249	63.1091	24.5955	26.3001	30.4159	32.524	41.1759	38.5071	43.3009	47.559	7.63416	0.14253	12	12	12	0.6	1	0.60141
26	Week 2	Wednesday	contact block	2019-08-21	00:08:16	305.24	3.3945	297.01	8.23	0	143.732	178	17.2038	41.1267	15.7231	25.9288	20.4169	33.6693	40.4019	24.4996	28.6194	33.4227	4.975	0.13474	5	12	11.9823	0.6	5.5	0.61192
46	Week 2	Wednesday	contact block	2019-08-21	00:08:16	338.814	3.7995	335.79	2.21	0	175.372	186	37.7424	60.1651	27.3444	30.4823	30.3249	33.8047	35.713	32.0367	45.2133	46.621	7.27804	0.17758	12	12	12	0.6	0.8	0.60089
12	Week 2	Wednesday	4v4 set 1	2019-08-21	00:03:00	286.806	5.6935	223.36	59.69	25.93	185.277	199	8.90785	35.2185	12.9833	25.1872	15.0135	29.1257	45.6871	23.5505	22.0147	14.3731	11.7395	0.1228	12	12	12	0.62	0.78	0.62502
18	Week 2	Wednesday	4v4 set 1	2019-08-21	00:03:00	318.165	5.5025	237.73	75.53	26.7	175.309	193	13.1108	44.3307	19.6965	30.1377	18.6106	28.4761	41.3862	27.048	30.1092	20.7993	14.7769	0.13933	12	12	12	0.6	0.7	0.60028
35	Week 2	Wednesday	4v4 set 1	2019-08-21	00:03:00	274.58	5.2465	221.92	51.28	8.06	179.278	193	11.8094	34.8856	14.8074	28.6402	14.3599	27.7746	43.5852	22.5342	22.9823	14.1744	11.6285	0.12705	12	12	12	0.6	0.7	0.60006
43	Week 2	Wednesday	4v4 set 1	2019-08-21	00:03:00	223.123	4.1915	177.75	45.31	5.3	180.804	217	8.60961	31.0234	12.5975	27.4744	14.0019	30.5373	41.9883	19.2523	20.9312	14.6968	10.3411	0.13904	6	12	11.9369	0.6	5.2	0.63793
40	Week 2	Wednesday	4v4 set 1	2019-08-21	00:03:00	268.208	5.5565	200.91	60.98	14.41	184.037	195	8.09722	32.4955	10.7444	22.8517	13.8445	29.4452	47.7031	22.429	19.4553	14.4343	10.8318	0.12116	12	12	12	0.6	0.7	0.60011
49	Week 2	Wednesday	4v4 set 1	2019-08-21	00:03:00	351.566	6.2205	238.24	96.79	21.78	180.627	202	15.4268	45.5865	18.4512	27.358	19.2153	28.491	44.151	29.7769	29.5826	15.3045	15.1955	0.12967	12	12	12	0.6	0.7	0.60022
6	Week 2	Wednesday	4v4 set 1	2019-08-21	00:03:00	257.99	5.2585	201.02	54.17	24.74	181.627	202	6.66701	30.0397	10.874	24.8548	12.1076	27.6745	47.4707	20.7685	18.1713	14.8643	10.0132	0.11644	12	12	12	0.6	0.6	0.6
7	Week 2	Wednesday	4v4 set 1	2019-08-21	00:03:00	295.257	4.7605	218.66	76.46	23.31	161.582	189	9.14264	43.6091	16.1692	25.2037	19.9952	31.1676	43.6287	27.9895	28.5179	16.0794	14.5364	0.1477	12	12	12	0.6	0.6	0.6
26	Week 2	Wednesday	4v4 set 1	2019-08-21	00:03:00	322.651	5.8065	279.34	37.04	5.37	167.126	180	10.0493	38.7677	14.6726	25.7912	15.521	27.2825	46.9263	26.6964	23.8689	16.8843	12.9226	0.12015	7	12	11.9786	0.6	1	0.60169
46	Week 2	Wednesday	4v4 set 1	2019-08-21	00:03:00	295.098	6.1985	225.16	63.13	13.65	182.946	195	8.2691	39.006	16.1502	27.9737	19.1232	33.1233	38.903	22.46	27.6655	17.1479	13.002	0.13218	12	12	12	0.6	0.8	0.604
12	Week 2	Wednesday	4v4 set 2	2019-08-21	00:03:00	233.44	4.6825	198.37	35.02	7.38	184.128	195	8.92399	36.1641	14.3631	27.0428	15.397	28.9895	43.9678	23.3524	23.3828	18.8174	12.0547	0.15492	12	12	12	0.62	99.99	0.68161
18	Week 2	Wednesday	4v4 set 2	2019-08-21	00:03:00	266.747	4.5195	215.07	51.63	6.73	176.368	189	14.8066	41.926	18.5605	29.913	17.5235	28.2416	41.8454	25.9644	28.2747	18.4289	13.9753	0.15718	8	12	11.9511	0.6	2.2	0.61306
35	Week 2	Wednesday	4v4 set 2	2019-08-21	00:03:00	265.944	4.2395	222.7	43.04	6.83	178.59	209	10.7852	39.224	16.2955	27.8867	17.3051	29.6145	42.4988	24.8341	26.4876	19.9654	13.0747	0.14749	12	12	12	0.6	0.7	0.60289
43	Week 2	Wednesday	4v4 set 2	2019-08-21	00:03:00	17.7312	1.6185	17.26	0	0	125.119	136	4.99987	2.01628	0.85324	29.251	0.84207	28.8681	41.8809	1.22165	1.33368	1.9776	0.67209	0.11371	12	12	12	0.6	0.6	0.6
40	Week 2	Wednesday	4v4 set 2	2019-08-21	00:03:00	214.366	4.1515	185.98	28.4	1.56	182.217	195	8.6022	22.4848	7.93866	24.1355	10.0229	30.4722	45.3923	14.9304	14.1585	12.7427	7.49493	0.10489	8	12	11.9778	0.6	1.7	0.60778
49	Week 2	Wednesday	4v4 set 2	2019-08-21	00:03:00	232.411	3.8685	211.08	21.25	0	179.037	213	14.2095	37.0796	15.2137	27.839	16.5603	30.3032	41.8579	22.8748	25.0232	21.9748	12.3598	0.15954	7	12	11.9278	0.6	3.1	0.63528
6	Week 2	Wednesday	4v4 set 2	2019-08-21	00:03:00	276.432	5.8905	172.97	83	32.22	185.594	202	5.23461	34.7317	12.8164	25.3933	14.7566	29.2373	45.3694	22.8987	21.8829	14.0082	11.5772	0.12564	12	12	12	0.6	0.8	0.60272
7	Week 2	Wednesday	4v4 set 2	2019-08-21	00:03:00	305.703	22.3215	229.07	41.98	14.24	164.707	180	8.95707	41.0224	14.7188	24.4368	18.7673	31.1583	44.4049	26.746	26.4614	20.2983	13.6741	0.13419	4	12	11.8741	0.6	4.7	0.63175
26	Week 2	Wednesday	4v4 set 2	2019-08-21	00:03:00	240.355	4.7215	206.87	33.49	8.02	171.952	205	12.1225	29.2276	11.6039	26.9385	13.4226	31.1606	41.901	18.0491	19.7318	15.5019	9.74254	0.1216	5	12	11.8674	0.6	4.2	0.65465
46	Week 2	Wednesday	4v4 set 2	2019-08-21	00:03:00	229.788	4.7575	182.8	46.93	9.74	189.14	199	4.68063	35.3033	15.5481	29.6085	17.1905	32.7362	37.6552	19.7736	25.7147	18.2067	11.7677	0.15363	11	12	11.9944	0.6	1	0.60389
12	Week 2	Wednesday	4v4 set 3	2019-08-21	00:03:00	238.135	4.5545	206.19	31.84	4.5	184.548	203	8.5054	31.7921	12.2751	26.1724	13.6883	29.1855	44.642	20.9376	20.423	16.4049	10.5974	0.1335	9	12	11.9915	0.62	99.99	0.68265
18	Week 2	Wednesday	4v4 set 3	2019-08-21	00:03:00	243.224	5.9665	186.05	49.86	25.34	164.894	190	8.8754	33.0924	14.5525	29.735	14.2925	29.2038	41.0611	20.0955	22.7559	19.575	11.0308	0.13606	12	12	12	0.6	0.7	0.60183
35	Week 2	Wednesday	4v4 set 3	2019-08-21	00:03:00	245.127	5.0395	187.22	55.79	14.29	184.608	202	8.51477	32.5033	14.6169	29.9854	14.5805	29.9108	40.1038	19.5493	22.9355	16.0443	10.8344	0.1326	7	12	11.975	0.6	1.2	0.60506
43	Week 2	Wednesday	4v4 set 3	2019-08-21	00:03:00	1.24238	0.5315	1.14	0	0	123.016	130	5.02859	1.20032	0.5403	30.3565	0.6021	33.8286	35.815	0.63745	0.90424	1.19756	0.40011	0.96615	12	12	12	0.6	0.7	0.60611
40	Week 2	Wednesday	4v4 set 3	2019-08-21	00:03:00	245.691	4.8925	196.77	48.98	19.48	183.008	196	9.85121	27.3109	9.65445	23.8643	12.0077	29.6813	46.4544	18.7934	17.0786	14.7321	9.10364	0.11116	12	12	12	0.6	0.7	0.60044
49	Week 2	Wednesday	4v4 set 3	2019-08-21	00:03:00	304.907	5.2965	196.19	102.52	41.89	178.241	186	15.8329	36.0104	14.6329	27.5064	14.2373	26.7628	45.7308	24.3279	22.8008	12.9517	12.0035	0.1181	12	12	12	0.6	0.7	0.60094
6	Week 2	Wednesday	4v4 set 3	2019-08-21	00:03:00	278.968	4.7475	204.52	74.36	14.8	186.919	202	5.23874	33.5295	11.9328	24.4418	13.3243	27.292	48.2662	23.5642	19.9741	15.3467	11.1765	0.12019	12	12	12	0.6	0.7	0.60111
7	Week 2	Wednesday	4v4 set 3	2019-08-21	00:03:00	218.08	4.9465	190.9	27.14	7.58	161.526	190	7.90564	30.6294	11.1013	24.6083	14.4314	31.9902	43.4015	19.5792	20.2356	18.8774	10.2098	0.14045	4	12	11.9522	0.6	1.6	0.60967
26	Week 2	Wednesday	4v4 set 3	2019-08-21	00:03:00	193.165	4.7985	179.02	13.97	5.79	167.482	183	9.95527	22.72	9.05887	26.9841	10.6164	31.6234	41.3925	13.896	15.5107	16.7416	7.57334	0.11762	12	12	12	0.6	0.6	0.6
46	Week 2	Wednesday	4v4 set 3	2019-08-21	00:03:00	201.588	4.1685	185.83	15.66	0.67	179.62	186	15.6443	22.9354	9.3511	27.6591	10.2503	30.3187	42.0222	14.2071	15.3865	14.4392	7.64514	0.11377	12	12	12	0.6	0.7	0.60111
12	Week 2	Wednesday	8v8 set 1	2019-08-21	00:03:00	234.325	4.9725	210.51	23.84	16.07	175.231	211	6.83122	27.3166	9.87465	24.6821	11.4677	28.6639	46.654	18.665	16.7487	17.7321	9.10552	0.11658	12	12	12	0.64	99.99	0.78899
18	Week 2	Wednesday	8v8 set 1	2019-08-21	00:03:00	240.456	4.9445	211.15	29.29	8.41	166.463	182	9.26461	32.3816	14.2465	29.479	14.7323	30.4842	40.0368	19.3488	22.7209	17.7152	10.7939	0.13467	7	12	11.9722	0.6	1.5	0.61628
35	Week 2	Wednesday	8v8 set 1	2019-08-21	00:03:00	240.844	4.4935	222.9	17.6	1.83	178.126	186	15.4228	28.7791	12.5411	28.8328	12.7927	29.4111	41.7561	18.1623	20.026	16.0488	9.59304	0.11949	12	12	12	0.6	0.7	0.60706
43	Week 2	Wednesday	8v8 set 1	2019-08-21	00:03:00	254.906	5.3365	212.06	35.7	7.25	179.584	206	13.0603	29.9527	12.7726	28.8401	12.8918	29.1093	42.0507	18.6233	20.1551	14.906	9.98422	0.1175	12	12	12	0.6	0.9	0.61583
40	Week 2	Wednesday	8v8 set 1	2019-08-21	00:03:00	206.308	5.1215	187.41	17.47	6.17	175.178	186	14.0854	20.6207	7.08478	23.7337	8.67395	29.0573	47.2091	14.0925	12.4597	11.618	6.87357	0.09995	12	12	12	0.6	0.7	0.61128
49	Week 2	Wednesday	8v8 set 1	2019-08-21	00:03:00	248.034	3.7945	221.75	26.18	0	159.534	171	7.32104	26.3164	9.8662	25.9788	8.95795	23.5873	50.4339	19.1537	14.8547	12.4517	8.77215	0.1061	12	12	12	0.6	0.8	0.62222
6	Week 2	Wednesday	8v8 set 1	2019-08-21	00:03:00	198.638	6.7655	163.84	20.28	6.15	169.475	194	10.7519	18.7321	7.08812	25.9411	7.53532	27.5777	46.4812	12.7005	11.5357	13.0228	6.24404	0.0943	12	12	12	0.7	0.8	0.70078
7	Week 2	Wednesday	8v8 set 1	2019-08-21	00:03:00	291.927	4.1675	212.5	79.37	2.72	146.646	164	6.01488	38.2127	14.0519	24.9239	16.2485	28.82	46.2561	26.0788	23.9109	18.8968	12.7376	0.1309	12	12	12	0.6	0.7	0.60433
26	Week 2	Wednesday	8v8 set 1	2019-08-21	00:03:00	250.017	4.0275	235.92	14.02	0.24	150.567	178	7.00947	25.6026	9.99969	26.7767	10.2731	27.5089	45.7144	17.072	16.0977	15.0151	8.53421	0.1024	12	12	12	0.6	0.8	0.61283
46	Week 2	Wednesday	8v8 set 1	2019-08-21	00:03:00	242.359	4.7795	204.41	37.92	20.34	175.716	192	12.6387	25.214	10.0153	27.032	10.5895	28.5818	44.3862	16.445	16.1882	13.8822	8.40467	0.10404	6	12	11.9667	0.6	2.8	0.62756
12	Week 2	Wednesday	8v8 set 2	2019-08-21	00:03:00	260.625	3.8115	215.05	45.53	0	181.9	195	8.10352	33.4251	13.0044	26.5689	14.7047	30.0427	43.3884	21.2369	21.8125	16.3738	11.1417	0.12825	12	12	12	0.58	0.71	0.59124
18	Week 2	Wednesday	8v8 set 2	2019-08-21	00:03:00	238.447	5.7875	195.43	33.61	13.31	167.241	202	9.20611	34.0139	14.4153	28.6918	14.5616	28.9829	42.3253	21.2651	22.8478	20.1912	11.3379	0.14265	12	12	12	0.6	0.8	0.60894
35	Week 2	Wednesday	8v8 set 2	2019-08-21	00:03:00	237.041	3.8775	226.71	10.27	0	180.709	192	16.0197	27.2821	11.879	29.338	11.2669	27.8264	42.8356	17.3442	18.2465	17.4326	9.09403	0.11509	8	12	11.955	0.5	1.1	0.552
43	Week 2	Wednesday	8v8 set 2	2019-08-21	00:03:00	242.778	3.7765	218.93	23.81	0	172.585	197	12.0998	29.7692	12.6916	28.8114	13.5582	30.7786	40.41	17.8009	20.632	18.9041	9.92308	0.12262	5	12	11.9185	0.5	7.4	0.59966
40	Week 2	Wednesday	8v8 set 2	2019-08-21	00:03:00	149.151	3.8385	132.08	16.89	0	180.521	193	13.0731	21.9211	8.35112	25.8648	10.4412	32.338	41.7972	13.4953	14.7839	13.3044	7.30703	0.14697	9	12	11.9944	0.5	1	0.51316
49	Week 2	Wednesday	8v8 set 2	2019-08-21	00:03:00	275.426	5.7935	217.96	48.18	6.25	178.422	222	10.9064	35.5971	14.6097	28.0905	14.1081	27.1261	44.7835	23.2917	22.5833	15.945	11.8657	0.12924	8	12	11.9778	0.5	1.6	0.53022
6	Week 2	Wednesday	8v8 set 2	2019-08-21	00:03:00	202.174	5.4555	163.43	31.84	15.03	176.468	200	9.682	20.6295	7.66434	25.4262	8.66133	28.7337	45.84	13.8178	12.8864	13.6618	6.87651	0.10204	6	12	11.9667	0.5	2.9	0.61967
7	Week 2	Wednesday	8v8 set 2	2019-08-21	00:03:00	305.864	4.5445	249.38	56.38	3.55	167.672	186	9.72786	43.2354	16.0424	25.239	19.3336	30.4169	44.3441	28.186	27.925	21.8914	14.4118	0.14135	12	12	12	0.5	0.7	0.54211
26	Week 2	Wednesday	8v8 set 2	2019-08-21	00:03:00	223.192	3.1945	216.57	6.64	0	158.276	180	7.6466	21.4782	8.39297	26.6965	8.53859	27.1597	46.1438	14.5069	13.3869	12.5652	7.15939	0.09623	12	12	12	0.5	0.6	0.51161
46	Week 2	Wednesday	8v8 set 2	2019-08-21	00:03:00	231.817	4.1615	206.77	24.04	4.57	179.361	189	15.3335	32.8223	14.3774	29.5087	15.5863	31.9899	38.5014	18.7589	23.5998	19.0142	10.9408	0.14159	10	12	11.9889	0.5	0.9	0.52017
12	Week 2	Wednesday	8v8 set 3	2019-08-21	00:03:00	251.81	4.6765	220.56	30.47	4.8	181.119	193	7.76792	32.6304	12.5975	26.3854	13.8682	29.0468	44.5679	21.2786	20.8242	17.1372	10.8768	0.12958	12	12	12	0.58	99.99	0.71855
18	Week 2	Wednesday	8v8 set 3	2019-08-21	00:03:00	254.809	5.0845	208.26	44.71	5.73	163.579	203	8.03002	30.2655	12.9839	29.0525	12.2768	27.4704	43.4771	19.4303	19.7595	16.1578	10.0885	0.11878	12	12	12	0.6	0.9	0.60611
35	Week 2	Wednesday	8v8 set 3	2019-08-21	00:03:00	236.507	4.1725	226.08	10.11	0.24	178.246	189	15.3023	27.7665	12.1313	29.424	11.4769	27.8367	42.7393	17.6211	18.6072	19.9741	9.2555	0.1174	10	12	11.9889	0.5	0.8	0.54506
43	Week 2	Wednesday	8v8 set 3	2019-08-21	00:03:00	262.633	5.4265	208.54	47.71	14.67	177.842	202	11.9136	31.2496	12.6951	27.4909	13.8429	29.9764	42.5327	19.6413	20.8982	17.2133	10.4166	0.11899	12	12	12	0.5	0.7	0.57389
40	Week 2	Wednesday	8v8 set 3	2019-08-21	00:03:00	182.079	4.8935	165.06	16.93	7.31	174.332	183	13.1385	15.231	5.57338	24.9814	6.41608	28.7586	46.26	10.3207	9.46866	11.9513	5.07701	0.08365	12	12	12	0.5	0.6	0.53217
49	Week 2	Wednesday	8v8 set 3	2019-08-21	00:03:00	269	4.3095	228.95	40.19	7.39	171.593	183	10.399	33.6289	12.9591	26.1128	13.1685	26.5348	47.3524	23.4997	20.5414	15.904	11.2096	0.12501	12	12	12	0.5	0.7	0.54517
6	Week 2	Wednesday	8v8 set 3	2019-08-21	00:03:00	196.755	5.2945	155.62	36.08	17.73	173.205	190	12.8314	19.5612	6.96449	24.4563	8.21715	28.855	46.6887	13.2957	12.008	11.4067	6.52041	0.09942	12	12	12	0.5	0.7	0.53717
7	Week 2	Wednesday	8v8 set 3	2019-08-21	00:03:00	248.637	5.7135	232.22	12.14	5.68	155.768	178	6.84171	33.9409	13.2259	26.3915	15.3769	30.6838	42.9246	21.5113	22.5471	21.8799	11.3136	0.13651	12	12	12	0.5	0.7	0.54244
26	Week 2	Wednesday	8v8 set 3	2019-08-21	00:03:00	197.29	4.1785	177.29	19.87	0.69	157.073	172	7.23616	19.5112	7.42313	25.9278	8.46585	29.5699	44.5022	12.741	12.5566	11.9333	6.50374	0.0989	6	12	11.9581	0.5	3.7	0.60954
46	Week 2	Wednesday	8v8 set 3	2019-08-21	00:03:00	236.832	4.8675	207.97	28.77	7.67	177.478	186	14.6847	27.7916	11.0102	26.6959	12.8085	31.0563	42.2478	17.4242	18.7331	15.4344	9.26385	0.11735	12	12	12	0.5	0.7	0.546
