# Supplementary material for: The effect of acute sleep extension vs active recovery on post exercise recovery kinetics in rugby union players
Source: PLoS One. 2022 Aug 18;17(8):e0273026. doi: 10.1371/journal.pone.0273026 (PMC9387860; doi:10.1371/journal.pone.0273026)
Supplement: S1 Data — (ZIP) [file pone.0273026.s001.zip › Data_plosone/GPS/BDD_HR_results.xlsx]

## Sheet: BDD
Player ID	Week	condition	Test time	HR_exercise	HR_exercice_30sec	HR_recovery_raw	HR_recovery(diff HR30sec-Hrrec_raw)
28	1		Pre	153.157	155.479	141.261	14.2174
49	1		Pre	156.223	157.044	145.643	11.4012
43	1		Pre	171.673	170.149	147.583	22.5659
40	1		Pre	171.316	171.062	138.511	32.5514
6	1		Pre	184.331	184.379	166.655	17.7239
26	1		Pre	159.908	160.167	125.92	34.2469
7	1		Pre	126.931	129.03	108.692	20.3375
18	1		Pre	153.826	153.508	127.058	26.4494
35	1		Pre	155.747	156.543	125.489	31.0537
46	1		Pre	164.453	165.33	142.785	22.545
45	1		Pre	166.866	167.533	155.333	12.2003
12	1		Pre	167.29	168.306	151.327	16.9792
28	1		Post 0	165.736	166.772	156.786	9.98607
49	1		Post 0	162.837	162.45	152.421	10.0285
43	1		Post 0	165.676	165.551	148.27	17.2815
40	1		Post 0	179.571	179.433	160.251	19.182
6	1		Post 0	187.746	188.211	177.485	10.7262
26	1		Post 0	172.088	170.977	151.318	19.6588
7	1		Post 0	138.481	139.635	125.298	14.3363
18	1		Post 0	164.055	165.117	140.667	24.4507
35	1		Post 0	170.934	170.567	147.341	23.2268
46	1		Post 0	171.844	171.487	158.901	12.5853
45	1		Post 0	168.417	168.233	159.339	8.89392
12	1		Post 0	170.919	171.193	161.441	9.75225
28	1		Post 15	157.144	158.19	149.377	8.8125
49	1		Post 15	141.411	141.873	124.642	17.2312
43	1		Post 15	148.179	145.494	135.311	10.1832
40	1		Post 15	167.255	168.56	143.842	24.7185
6	1		Post 15	178.343	179.209	166.311	12.898
26	1		Post 15	163.029	162.395	135.366	27.0289
7	1		Post 15	130.53	130.817	115.142	15.6754
18	1		Post 15	149.149	150.142	126.695	23.4471
35	1		Post 15	149.702	149.83	119.125	30.7049
46	1		Post 15	164.832	164.988	142.954	22.0338
45	1		Post 15	164.918	165.252	153.645	11.6065
12	1		Post 15	181.837	173.319	135.452	37.867
28	1		Post 30	147.941	148.424	139.258	9.16675
49	1		Post 30	148.084	148.976	122.033	26.9434
43	1		Post 30	150.977	158.352	134.264	24.088
40	1		Post 30	165.937	166.885	130.398	36.4877
6	1		Post 30	173.266	173.464	157.471	15.993
26	1		Post 30	154.183	155.019	123.99	31.0283
7	1		Post 30	129.77	128.799	117.073	11.7253
18	1		Post 30	148.207	149.262	120.698	28.5648
35	1		Post 30	152.208	152.041	122.52	29.521
46	1		Post 30	158.161	159.887	133.844	26.043
45	1		Post 30	158.502	159.469	144.084	15.3847
12	1		Post 30	161.085	158.358	135.679	22.6789
28	2		Pre	138.724	140.243	142.024	-1.78083
49	2		Pre	146.141	144.39	124.901	19.489
43	2		Pre	169.501	172.381	144.972	27.4093
40	2		Pre	176.439	179.042	153.582	25.4601
6	2		Pre	177.345	177.72	160.19	17.5299
26	2		Pre	156.793	156.719	128.698	28.0205
7	2		Pre	129.97	130.267	114.808	15.4592
18	2		Pre	139.102	141.112	107.983	33.1288
35	2		Pre	156.883	155.551	130.396	25.1552
46	2		Pre	165.167	165.81	144.47	21.3393
45	2		Pre				0
12	2		Pre	144.383	146.777	127.58	19.1976
28	2		Post 0	160.295	160.647	166.182	-5.535
49	2		Post 0	151.692	150.114	131.512	18.6024
43	2		Post 0	139.068	132.907	143.174	-10.267
40	2		Post 0	181.608	182.917	160.946	21.9708
6	2		Post 0	177.705	176.979	162.445	14.5336
26	2		Post 0	163.267	164.122	137.174	26.9482
7	2		Post 0	137.066	136.559	125.58	10.979
18	2		Post 0	161.702	162.372	138.753	23.6188
35	2		Post 0	160.08	159.897	136.057	23.8397
46	2		Post 0	170.168	170.658	155.171	15.487
45	2		Post 0				0
12	2		Post 0	164.936	166.058	144.047	22.0107
28	2		Post 15	144.753	144.307	145.651	-1.3435
49	2		Post 15	158.088	160.471	135.553	24.9183
43	2		Post 15	160.521	162.284	140.345	21.9391
40	2		Post 15	162.495	163.689	131	32.6891
6	2		Post 15	161.656	162.169	138.052	24.1173
26	2		Post 15	153.324	153.441	128.5	24.9413
7	2		Post 15	125.527	126.002	111.941	14.0611
18	2		Post 15	146.328	144.697	117.13	27.5662
35	2		Post 15	151.585	149.247	124.572	24.6744
46	2		Post 15	156.937	156.236	131.343	24.8931
45	2		Post 15				0
12	2		Post 15	150.82	151.32	132.942	18.3782
28	2		Post 30				0
49	2		Post 30	144.637	144.728	125.282	19.446
43	2		Post 30	152.653	153.574	130.595	22.979
40	2		Post 30	165.768	166.8	137.924	28.8759
6	2		Post 30	168.357	169.4	147.823	21.5774
26	2		Post 30	156.628	157.193	131.39	25.8029
7	2		Post 30	123.118	125.31	107.488	17.8219
18	2		Post 30	146.989	147.783	123.783	23.9998
35	2		Post 30	147.444	148.294	119.547	28.7473
46	2		Post 30	156.405	156.421	134.149	22.2712
45	2		Post 30				0
12	2		Post 30	152.59	152.694	132.834	19.8604
