# Supplementary material for: The effect of acute sleep extension vs active recovery on post exercise recovery kinetics in rugby union players
Source: PLoS One. 2022 Aug 18;17(8):e0273026. doi: 10.1371/journal.pone.0273026 (PMC9387860; doi:10.1371/journal.pone.0273026)
Supplement: S1 Data — (ZIP) [file pone.0273026.s001.zip › Data_plosone/GPS/BDD_RLI_results.xlsx]

## Sheet: BDD_raw
Player ID	Week	condition	Test time	PL1_025_1	PL1_025_2	PL1_025_3	PL1_025_4	PL2_025_1	PL2_025_2	PL2_025_3	PL2_025_4	PL3_025_1	PL3_025_2	PL3_025_3	PL3_025_4	PL4_025_1	PL4_025_2	PL4_025_3	PL4_025_4	V_025_1	V_025_2	V_025_3	V_025_4
28	1		Pre
49	1		Pre	249.213	281.587	281.124	223.728	148.799	155.175	176.259	119.911	87.9902	102.739	106.139	80.4756	241.958	271.385	271.239	217.585	5.15847	5.52643	5.64975	5.89445
43	1		Pre	186.41	239.636	237.395	260.229	137.107	167.613	171.874	176.495	99.9165	119.133	131.345	120.885	188.584	232.932	246.068	262.695	4.92986	5.25259	5.07398	5.15614
40	1		Pre	278.154	394.451	362.707	322.061	111.039	142.916	141.883	128.282	99.6091	116.947	115.111	102.04	249.152	342.618	323.276	288.63	4.9737	4.85394	5.06845	5.34325
6	1		Pre	150.535	186.744	186.444	140.933	138.085	149.091	219.537	130.01	88.1712	102.55	118.096	82.1638	165.837	190.344	226.256	149.938	5.05798	5.16991	5.24871	5.25466
26	1		Pre	274.884	309.945	328.152	266.052	179.366	201.905	215.624	173.211	142.732	144.413	164.787	119.477	270.825	305.079	327.946	257.356	4.87313	5.19985	5.13977	5.38785
7	1		Pre	179.254	197.2	256.545	203.211	104.554	117.194	150.375	108.991	79.9791	121.501	135.138	120.142	161.763	197.305	235.136	195.335	5.32199	5.48817	5.37414	5.70693
18	1		Pre	226.829	308.615	308.732	321.916	197.41	259.992	261.119	293.17	146.322	206.155	211.089	217.68	245.798	326.795	336.127	357.243	4.77094	5.30729	4.8431	5.14512
35	1		Pre	176.298	281.21	246.995	279.142	135.977	199.92	207.681	205.254	88.2603	145.496	127.082	141.366	172.593	270.132	249.674	270.117	5.16123	5.22225	5.29912	5.15417
46	1		Pre	147.479	177.529	218.48	200.878	94.7023	100.335	136.153	119.336	97.7767	113.337	139.646	114.804	149.774	175.912	226.895	196.355	4.97014	5.14474	5.13697	5.11164
45	1		Pre	178.109	211.499	261.772	186.171	106.158	123.155	137.844	90.2437	89.8217	94.1462	128.52	97.6625	165.338	188.522	236.334	166.015	5.04059	5.13921	5.27841	5.66683
12	1		Pre	128.214	126.015	140.296	115.927	82.613	85.5107	100.594	85.9565	65.5447	70.588	84.4604	66.6202	125.54	126.933	148.148	115.234	5.48663	5.65571	5.64105	5.91626
28	1		Post 0
49	1		Post 0	307.331	157.454	276.658	318.846	197.42	94.8843	160.655	200.633	91.1667	62.5459	78.1568	92.0921	304.59	155.375	265.036	319.345	5.1772	6.00953	5.31055	5.05621
43	1		Post 0	180.755	203.172	169.263	253.289	164.872	138.974	138.85	187.404	105.37	94.6128	89.4916	116.612	206.841	204.728	174.175	257.587	5.28028	5.56147	5.26839	5.02952
40	1		Post 0	363.722	269.112	332.518	329.969	157.93	115.629	136.462	143.091	126.123	89.463	110.847	112.097	320.631	229.404	300.93	303.402	4.97647	5.31316	4.97156	5.03822
6	1		Post 0	226.591	104.381	133.727	179.091	218.865	119.684	138.054	144.82	144.055	79.2637	85.6544	90.6905	260.372	127.674	169.568	197.826	5.03774	5.4947	4.95201	5.15849
26	1		Post 0	319.224	245.647	269.484	225.422	178.17	160.78	145.254	146.296	154.541	106.756	127.363	100.264	307.815	240.992	259.581	227.986	5.10723	5.5824	5.04555	5.30066
7	1		Post 0	152.363	176.666	171.864	98.51	88.2772	106.82	118.601	72.9577	78.3422	70.6838	87.0861	55.5685	137.237	160.941	170.05	100.581	5.65503	6.15971	5.6912	5.4201
18	1		Post 0	252.954	301.612	322.309	365.557	251.032	272.552	275.348	289.75	156.365	170.058	156.75	175.342	297.603	344.721	347.002	382.082	5.2055	5.23757	5.19568	4.98427
35	1		Post 0	207.81	188.008	173.807	230.327	229.959	176.959	195.733	217.898	110.686	88.4655	84.3835	110.096	269.538	216.451	209.539	248.22	5.45481	6.10533	5.49557	5.04551
46	1		Post 0	243.289	208.455	292.154	194.982	137.518	129.267	161.607	110.626	141.401	133.225	181.611	128.316	247.741	221.957	300.801	202.784	5.06128	5.4893	5.0885	5.11147
45	1		Post 0	221.073	234.049	244.814	233.984	136.651	136.99	142.523	146.845	133.664	138.309	142.432	146.097	215.993	209.506	232.46	226.693	5.10856	5.25552	5.05768	5.19531
12	1		Post 0	251.032	271.394	269.574	137.266	229.095	217.076	219.544	111.712	106.381	109.724	114.038	65.9082	309.584	293.939	311.885	166.425	5.38034	5.44462	5.41776	5.20032
28	1		Post 15
49	1		Post 15	250.323	394.428	327.313	374.337	195.288	278.925	208.694	250.197	122.606	124.571	123.395	121.582	254.852	407.336	296.508	374.598	5.07678	5.17819	5.34541	5.21008
43	1		Post 15
40	1		Post 15
6	1		Post 15
26	1		Post 15	387.862	327.026	433.071	0	222.871	185.871	218.048	0	162.833	162.394	192.596	0	354.561	299.517	384.407	0	5.1975	5.10939	5.34717	NaN
7	1		Post 15	201.882	269.579	289.335	266.984	115.752	176.975	157.332	148.994	106.764	157.198	148.636	135.336	192.771	274.057	271.703	255.837	5.01925	5.1711	5.05853	5.45249
18	1		Post 15	294.052	296.623	333.148	304.384	270.82	240.268	264.772	244.327	173.459	165.261	198.402	176.622	308.367	314.094	355.812	316.963	4.78188	5.15224	5.06104	4.97122
35	1		Post 15
46	1		Post 15
45	1		Post 15	236.441	187.675	265.536	268.816	173.045	152.731	218.095	233.552	144.854	111.046	154.412	152.311	224.301	183.956	253.278	261.096	4.99306	5.53308	5.18323	5.30748
12	1		Post 15	177.831	232.073	195.143	295.433	144.784	135.673	121.327	163.795	95.9593	110.88	109.486	105.826	202.96	222.677	186.756	285.201	5.21473	5.41666	5.33135	5.16631
28	1		Post 30
49	1		Post 30	314.933	343.512	333.089	275.752	163.283	194.598	201.554	160.76	108.385	116.386	118.521	82.9842	288.262	321.121	325.48	260.84	5.53255	5.27751	5.27283	4.94528
43	1		Post 30	257.955	244.585	256.603	227.182	153.459	130.298	164.576	145.295	111.829	99.0951	128.727	80.5129	239.4	227.977	247.533	221.156	4.68603	5.1622	5.32526	5.04773
40	1		Post 30	345.25	373.672	402.737	476.966	166.373	136.089	157.835	167.511	108.2	102.603	146.832	135.931	323.161	333.268	352.208	424.56	5.02306	5.23651	5.22835	5.06183
6	1		Post 30	198.144	152.447	224.938	101.813	163.439	136.946	201.542	88.8208	114.336	85.6927	124.853	54.0676	197.525	160.115	230.383	96.8803	5.08472	5.03087	5.28552	4.33243
26	1		Post 30	193.46	390.848	349.231	267.784	104.911	221.265	192.445	158.845	90.3013	178.902	159.608	118.988	175.538	353.908	310.77	246.208	4.86809	5.05423	5.22994	5.24397
7	1		Post 30	288.059	276.946	286.61	271.686	170.987	212.266	218.456	194.58	142.025	151.054	147.368	145.748	282.016	299.419	294.684	281.951	5.45066	4.93384	5.10898	5.22941
18	1		Post 30	352.742	414.04	329.235	326.203	213.742	261.789	177.562	210.892	163.789	179.149	153.54	149.663	335.824	398.6	306.085	330.652	5.15145	5.12107	5.23908	5.26114
35	1		Post 30	195.035	243.52	208.914	298.111	168.747	183.806	174.797	235.757	103.121	111.542	109.444	154.44	208.01	243.389	215.616	306.662	5.42743	5.14822	5.11991	5.12848
46	1		Post 30	186.587	244.304	234.693	248.047	117.245	167.921	129.752	140.91	118.656	144.197	145.28	150.788	193.559	262.796	244.515	249.127	5.05894	4.99343	5.23224	5.09919
45	1		Post 30	248.175	260.665	259.336	258.651	125.212	119.162	134.082	116.263	109.069	112.438	119.131	114.998	213.023	222.082	222.073	214.051	4.70626	5.12063	5.24635	5.21119
12	1		Post 30	200.423	188.246	256.486	244.299	170.272	159.632	211.091	206.832	92.6608	95.9433	122.542	103.916	222.747	207.759	285.202	278.981	5.41912	5.00582	5.05297	4.93758
28	2		Pre
49	2		Pre	310.686	395.483	319.021	269.261	188.767	245.206	214.746	159.299	130.219	133.533	141.372	91.9644	301.147	381.9	324.462	258.744	5.49095	5.1811	5.31537	5.37861
43	2		Pre	241.538	230.577	247.073	0	189.447	160.341	180.665	0	132.826	131.074	104.549	0	247.356	226.884	247.952	0	5.30549	5.06515	5.27263	NaN
40	2		Pre	282.838	406.509	399.19	406.254	104.424	162.93	143.578	169.774	89.2201	138.993	134.321	148.799	249.048	392.167	349.594	372.144	5.05824	5.31905	5.07863	5.2267
6	2		Pre	111.2	220.777	168.16	229.728	129.451	213.012	178.268	206.304	68.985	106.908	95.7023	114.379	132.529	244.382	180.163	240.419	5.4557	5.02443	5.50065	5.29492
26	2		Pre	290.988	357.563	374.912	359.929	151.672	202.919	199.899	206.237	135.732	146.256	179.735	162.04	275.73	329.799	335.338	328.832	5.13489	5.26261	5.05684	5.25481
7	2		Pre	225.097	292.443	309.213	234.624	101.248	135.21	147.463	104.66	115.236	129.827	167.691	110.224	206.32	273.866	291.001	222.086	5.53511	4.78801	5.37845	5.45234
18	2		Pre	302.481	300.231	301.506	269.113	265.847	251.511	252.291	215.306	189.355	189.911	203.015	159.724	319.658	337.06	315.075	287.218	5.34127	5.14021	5.13282	5.14502
35	2		Pre	192.286	218.43	235.706	167.273	175.601	200.709	206.818	169.552	110.108	111.456	126.81	87.892	205.636	226.162	236.424	179.785	5.39663	4.93799	5.35663	5.42348
46	2		Pre	246.452	247.786	182.483	239.594	177.766	166.28	117.24	136.926	141.832	137.603	109.915	121.821	256.045	232.229	176.526	222.061	5.36567	5.33209	4.9142	5.4892
45	2		Pre
12	2		Pre	197.539	320.741	238.43	178.186	158.922	240.651	195.601	120.577	122.15	139.839	153.517	87.1703	216.645	357.885	260.081	192.256	5.3683	4.5124	5.21513	5.48798
28	2		Post 0
49	2		Post 0	288.261	309.201	382.131	371.54	215.394	235.472	308.609	287.148	101.32	116.554	144.203	136.9	293.912	313.168	421.176	392.425	5.10476	5.10135	4.831	4.9932
43	2		Post 0	125.261	188.934	237.346	203.047	87.8833	115.462	142.842	130.479	63.5753	63.6818	89.8991	91.5907	124.366	180.711	224.415	202.557	5.24658	5.07783	5.0437	4.6007
40	2		Post 0	415.001	328.252	380.078	423.103	165.328	160.319	151.143	196.319	135.417	124.126	127.195	152.028	376.777	306.729	350.329	393.898	5.01657	4.6041	5.03111	4.97931
6	2		Post 0	238.961	246.896	340.606	309.401	162.978	182.531	237.433	196.844	100.372	96.2177	131.663	129.077	238.923	254.828	357.097	316.471	5.16553	4.9679	4.77196	4.95944
26	2		Post 0	376.932	305.133	372.344	357.145	190.996	150.229	197.584	188.586	165.223	128.612	172.463	171.793	356.279	273.493	332.792	337.211	5.1362	5.04559	4.96492	4.97461
7	2		Post 0	222.943	151.632	181.014	255.598	134.103	108.901	115.865	182.096	125.386	94.5145	112.151	161.167	229.318	168.681	189.362	280.035	5.32925	5.45732	4.90561	5.03705
18	2		Post 0	400.867	367.841	458.008	431.532	307.931	302.538	339.262	320.922	179.433	166.154	161.214	170.781	400.29	373.577	461.767	421.695	5.08411	4.80715	4.88256	4.9777
35	2		Post 0	177.524	266.495	200.7	229.969	172.758	239.264	218.267	256.777	88.889	138.425	113.206	145.917	198.288	275.705	228.763	264.319	5.27525	4.96796	4.62975	4.95625
46	2		Post 0	191.51	189.885	188.816	200.11	111.112	98.1692	99.9489	112.409	127.617	98.3009	116.524	118.064	195.007	186.237	187.274	198.319	5.21083	4.88872	5.00758	4.87424
45	2		Post 0
12	2		Post 0	193.246	175.067	268.074	254.124	144.809	128.14	211.875	216.33	86.1017	88.8551	125.9	110.885	193.412	171.011	294.932	280.749	5.05364	5.04912	4.79991	4.8425
28	2		Post 15
49	2		Post 15	338.735	426.644	340.571	364.791	189.53	272.548	194.346	215.68	107.616	125.407	116.421	122.13	315.264	426.328	307.514	338.546	5.05171	5.02045	4.97269	5.45099
43	2		Post 15	229.111	239.538	228.858	270.519	173.024	195.117	210.409	202.476	122.697	125.469	137.849	135.797	249.32	252.116	261.871	286.807	4.83607	5.10944	5.17563	5.36774
40	2		Post 15	449.981	469.305	501.553	446.938	244.102	223.826	197.825	180.009	157.308	133.771	159.993	139.113	429.657	441.627	457.584	413.524	4.98257	5.03955	5.09046	5.18078
6	2		Post 15	220.429	284.24	225.539	272.968	172.573	198.026	174.341	234.985	105.492	139.339	107.027	133.726	226.352	287.538	228.983	296.882	4.9487	5.01975	4.76789	5.29122
26	2		Post 15	400.063	382.731	389.923	421.917	238.273	218.166	259.162	269.631	199.231	179.039	191.76	203.784	367.917	361.174	353.071	394.836	4.89511	4.99897	5.1609	5.30765
7	2		Post 15	331.087	309.762	302.156	229.737	195.633	194.386	205.746	137.545	149.356	156.528	167.758	114.853	315.318	304.583	298.858	218.876	4.95817	5.20594	5.33451	5.66797
18	2		Post 15	322.604	431.16	396.785	341.53	314.716	370.939	330.296	281.534	163.491	197.401	201.543	181.719	379.59	477.971	420.978	366.91	4.9637	5.08052	5.14144	5.40859
35	2		Post 15	274.908	270.329	237.382	270.298	162.655	152.419	142.998	187.177	137.515	136.669	114.919	141.84	244.545	249.785	220.302	274.942	5.02586	5.13534	5.39639	5.54932
46	2		Post 15	180.08	203.355	201.605	184.582	172.538	217.823	211.166	208.407	97.5008	110.597	135.127	112.014	210.458	254.999	241.353	231.736	5.08883	5.07341	5.28875	5.51538
45	2		Post 15
12	2		Post 15	238.043	272.664	247.523	287.523	167.323	200.563	162.679	183.461	115.318	110.664	142.436	121.507	236.461	284.642	254.089	294.583	4.84974	5.13975	5.23994	5.27511
28	2		Post 30
49	2		Post 30	350.011	324.073	335.364	353.179	234.555	228.139	265.402	242.402	128.847	102.835	146.912	115.31	345.825	326.754	351.083	351.368	4.96007	4.92878	4.98323	5.05465
43	2		Post 30	245.307	241.606	240.321	268.696	200.137	186.369	185.165	210.29	129.226	120.129	116.078	142.555	266.16	254.988	262.255	277.535	5.04539	5.11545	5.17004	5.31521
40	2		Post 30	304.866	436.065	350.527	353.505	125.333	180.82	138.811	135.677	99.2684	111.75	99.007	124.437	254.453	381.349	297.162	306.519	5.24664	5.02206	5.05591	5.20362
6	2		Post 30	184.278	106.797	216.864	178.082	159.937	76.9875	184.709	149.222	82.1208	42.5107	107.646	93.7919	185.525	100.703	217.14	184.551	5.13606	4.40332	5.07034	4.39475
26	2		Post 30	367.911	463.12	389.701	431.535	208.405	245.114	245.634	227.369	175.398	220.296	197.23	189.171	335.775	429.598	365.6	396.748	5.17461	5.08187	5.13326	5.24676
7	2		Post 30	290.591	352.258	271.338	296.096	163.513	207.03	149.207	165.557	129.317	177.967	144.498	168.197	286.916	350.525	271.894	296.409	5.28013	5.13525	4.86703	5.40486
18	2		Post 30	357.43	348.339	326.655	353.759	373.119	302.177	292.128	311.981	178.046	160.091	179.545	175.629	407.252	367.882	343.971	389.723	5.02374	4.9714	5.14536	5.15617
35	2		Post 30	221.809	310.472	201.011	256.049	153.817	230.359	164.538	191.094	95.9477	135.86	92.7189	124.417	204.772	280.754	185.095	239.028	5.28024	5.16937	5.36856	5.38238
46	2		Post 30	146.871	209.212	202.986	215.109	191.679	223.288	200.02	234.034	137.279	148.755	156.993	153.055	197.774	249.562	219.129	247.972	5.1801	5.25042	5.15406	5.35064
45	2		Post 30
12	2		Post 30	256.522	332.957	251.031	310.716	174.267	263.237	204.82	214.41	104.341	125.571	117.87	133.455	269.945	391.116	281.605	319.088	5.20769	4.97773	4.91377	5.30298

## Sheet: BDD_ratio
Player ID	Week	condition	Test time	RLIup_025_1	RLIup_025_2	RLIup_025_3	RLIup_025_4	RLIfwd_025_1	RLIfwd_025_2	RLIfwd_025_3	RLIfwd_025_4	RLIside_025_1	RLIside_025_2	RLIside_025_3	RLIside_025_4	RLIfull_025_1	RLIfull_025_2	RLIfull_025_3	RLIfull_025_4
28	1		Pre
49	1		Pre	48.3113	50.9529	49.7586	37.9557	28.8455	28.0787	31.1976	20.343	17.0574	18.5905	18.7864	13.6528	46.905	49.1067	48.009	36.9136
43	1		Pre	37.8125	45.6224	46.7868	50.4697	27.8115	31.9104	33.8736	34.2301	20.2676	22.6807	25.8861	23.4448	38.2535	44.3461	48.496	50.9479
40	1		Pre	55.9249	81.2642	71.5617	60.2744	22.3253	29.4433	27.9933	24.0082	20.0272	24.0933	22.7112	19.0969	50.0939	70.5855	63.7821	54.0176
6	1		Pre	29.7619	36.1213	35.5218	26.8206	27.3004	28.8383	41.8268	24.7418	17.4321	19.8359	22.5	15.6364	32.7872	36.8176	43.107	28.5342
26	1		Pre	56.4081	59.6066	63.8458	49.3801	36.8072	38.829	41.9522	32.1484	29.2896	27.7725	32.0613	22.1753	55.5751	58.6708	63.8056	47.766
7	1		Pre	33.6817	35.9319	47.737	35.6077	19.6456	21.3539	27.9813	19.098	15.028	22.1388	25.1459	21.0519	30.3951	35.951	43.7533	34.2276
18	1		Pre	47.5439	58.1493	63.7469	62.5672	41.3775	48.9876	53.9158	56.9803	30.6695	38.8437	43.5856	42.3082	51.5197	61.5747	69.4032	69.4333
35	1		Pre	34.1582	53.8484	46.6105	54.1585	26.3459	38.2823	39.1916	39.8228	17.1006	27.8608	23.9817	27.4275	33.4403	51.7271	47.1161	52.4074
46	1		Pre	29.673	34.507	42.531	39.2982	19.0543	19.5025	26.5046	23.3458	19.6728	22.0298	27.1845	22.4593	30.1347	34.1926	44.1691	38.4133
45	1		Pre	35.3349	41.154	49.5929	32.8527	21.0606	23.9638	26.1147	15.9249	17.8197	18.3192	24.3483	17.2341	32.8014	36.683	44.7737	29.296
12	1		Pre	23.3684	22.281	24.8706	19.5946	15.0572	15.1194	17.8324	14.5289	11.9463	12.4808	14.9725	11.2605	22.8811	22.4433	26.2625	19.4776
28	1		Post 0
49	1		Post 0	59.3623	26.2008	52.096	63.0603	38.1326	15.789	30.252	39.6806	17.6093	10.4078	14.7173	18.2137	58.8329	25.8547	49.9074	63.159
43	1		Post 0	34.2321	36.5321	32.128	50.3605	31.2241	24.9888	26.3554	37.2608	19.9553	17.0122	16.9865	23.1855	39.1724	36.8119	33.0604	51.215
40	1		Post 0	73.0883	50.65	66.884	65.4932	31.7353	21.7627	27.4486	28.401	25.3439	16.838	22.2961	22.2494	64.4295	43.1765	60.5302	60.22
6	1		Post 0	44.9787	18.9967	27.0047	34.7176	43.445	21.7818	27.8784	28.0741	28.5951	14.4255	17.2969	17.5808	51.6843	23.2358	34.2423	38.3495
26	1		Post 0	62.5043	44.0039	53.4102	42.5271	34.8859	28.8012	28.7885	27.5997	30.2593	19.1237	25.2427	18.9153	60.2705	43.17	51.4475	43.0108
7	1		Post 0	26.9429	28.6808	30.1982	18.1749	15.6104	17.3417	20.8394	13.4606	13.8535	11.4752	15.3019	10.2523	24.2681	26.1281	29.8794	18.557
18	1		Post 0	48.5937	57.5862	62.0339	73.3422	48.2244	52.0377	52.9955	58.1329	30.0385	32.4688	30.1693	35.1791	57.1708	65.8169	66.7866	76.6575
35	1		Post 0	38.0966	30.794	31.6268	45.65	42.157	28.9843	35.6166	43.1865	20.2915	14.4899	15.3548	21.8206	49.4129	35.4528	38.1288	49.1962
46	1		Post 0	48.0687	37.9748	57.4146	38.146	27.1707	23.5488	31.7593	21.6427	27.9377	24.27	35.6905	25.1035	48.9483	40.4344	59.1139	39.6724
45	1		Post 0	43.275	44.5339	48.4044	45.0376	26.7493	26.066	28.1794	28.2649	26.1647	26.3169	28.1615	28.1209	42.2805	39.8639	45.9619	43.6342
12	1		Post 0	46.6573	49.8463	49.7576	26.3956	42.5799	39.8698	40.5231	21.4818	19.7721	20.1527	21.0489	12.6739	57.5398	53.9871	57.5672	32.0028
28	1		Post 15
49	1		Post 15	49.3075	76.171	61.2325	71.8486	38.467	53.8655	39.0417	48.0216	24.1504	24.0569	23.0844	23.3359	50.1997	78.6638	55.4696	71.8988
43	1		Post 15
40	1		Post 15
6	1		Post 15
26	1		Post 15	74.6248	64.0049	80.9907		42.8805	36.3783	40.7783		31.329	31.7834	36.0183		68.2177	58.6209	71.8898
7	1		Post 15	40.2215	52.1319	57.1975	48.9655	23.0615	34.2238	31.1024	27.3258	21.2708	30.3994	29.3833	24.8209	38.4064	52.9979	53.7118	46.9211
18	1		Post 15	61.4929	57.5716	65.826	61.2291	56.6345	46.6337	52.3157	49.1483	36.2743	32.0755	39.2019	35.5289	64.4866	60.9626	70.3042	63.7595
35	1		Post 15
46	1		Post 15
45	1		Post 15	47.354	33.9187	51.2299	50.6484	34.657	27.6032	42.077	44.0044	29.011	20.0695	29.7908	28.6974	44.9226	33.2465	48.8649	49.1939
12	1		Post 15	34.1017	42.8443	36.603	57.1844	27.7644	25.0475	22.7573	31.7045	18.4016	20.4702	20.5362	20.4838	38.9205	41.1097	35.0297	55.2039
28	1		Post 30
49	1		Post 30	56.9236	65.0898	63.1709	55.7606	29.5132	36.8731	38.225	32.5077	19.5904	22.0531	22.4778	16.7805	52.103	60.8471	61.7279	52.7452
43	1		Post 30	55.0476	47.3799	48.1861	45.0069	32.7482	25.2407	30.9049	28.7842	23.8644	19.1963	24.1729	15.9503	51.0881	44.1628	46.4828	43.8129
40	1		Post 30	68.7331	71.3589	77.0294	94.2281	33.1219	25.9885	30.1883	33.0931	21.5407	19.5938	28.0838	26.8541	64.3355	63.6432	67.3651	83.8749
6	1		Post 30	38.9685	30.3024	42.5574	23.5003	32.1432	27.2211	38.1311	20.5014	22.4863	17.0334	23.6217	12.4797	38.8468	31.8265	43.5876	22.3617
26	1		Post 30	39.7405	77.3309	66.7754	51.0651	21.5507	43.7782	36.7968	30.291	18.5496	35.3965	30.5181	22.6905	36.059	70.022	59.4213	46.9507
7	1		Post 30	52.8485	56.132	56.0993	51.9535	31.37	43.0226	42.7592	37.2088	26.0566	30.616	28.8449	27.8708	51.7398	60.6869	57.6796	53.9164
18	1		Post 30	68.4744	80.8503	62.8421	62.0025	41.4917	51.12	33.8917	40.0849	31.7948	34.9827	29.3067	28.4469	65.1901	77.8354	58.4234	62.8481
35	1		Post 30	35.935	47.3019	40.8042	58.1285	31.0915	35.7029	34.1407	45.9702	18.9999	21.6662	21.3762	30.1141	38.3258	47.2763	42.1132	59.7958
46	1		Post 30	36.8827	48.9251	44.8551	48.6443	23.1757	33.6283	24.7986	27.6339	23.4546	28.8773	27.7663	29.571	38.2608	52.6283	46.7324	48.8562
45	1		Post 30	52.7329	50.9049	49.4317	49.6337	26.6053	23.271	25.5572	22.3103	23.1753	21.9578	22.7074	22.0675	45.2638	43.37	42.3291	41.0752
12	1		Post 30	36.9845	37.6053	50.7595	49.4776	31.4207	31.8894	41.7756	41.8894	17.0989	19.1664	24.2515	21.046	41.1039	41.5035	56.4425	56.5015
28	2		Pre
49	2		Pre	56.5814	76.3318	60.0186	50.0615	34.3778	47.3269	40.4009	29.6171	23.7152	25.773	26.5968	17.0982	54.8442	73.7103	61.0422	48.106
43	2		Pre	45.5261	45.5223	46.8596		35.7077	31.6558	34.2646		25.0355	25.8776	19.8287		46.6227	44.7932	47.0262
40	2		Pre	55.9164	76.4251	78.6019	77.7267	20.6443	30.6314	28.271	32.482	17.6386	26.1311	26.4483	28.4689	49.236	73.7288	68.8364	71.2007
6	2		Pre	20.3824	43.9406	30.5709	43.3865	23.7276	42.3952	32.4085	38.9627	12.6446	21.2776	17.3984	21.6017	24.2918	48.6388	32.7531	45.4056
26	2		Pre	56.6687	67.9441	74.1395	68.4952	29.5376	38.5587	39.5304	39.2472	26.4332	27.7915	35.543	30.8365	53.6975	62.6683	66.3138	62.5773
7	2		Pre	40.6671	61.0782	57.491	43.0318	18.2919	28.2393	27.4173	19.1955	20.8191	27.1149	31.1783	20.2159	37.2747	57.1983	54.1051	40.7323
18	2		Pre	56.6309	58.4082	58.7409	52.3055	49.7722	48.9301	49.1525	41.8474	35.4513	36.9463	39.5523	31.0444	59.8468	65.5732	61.3845	55.8244
35	2		Pre	35.6309	44.2345	44.0027	30.8423	32.539	40.6459	38.6097	31.2626	20.403	22.571	23.6735	16.2058	38.1045	45.8004	44.1368	33.1494
46	2		Pre	45.9314	46.4707	37.1337	43.6481	33.1303	31.1848	23.8574	24.9445	26.4332	25.8066	22.3668	22.1928	47.7192	43.5531	35.9215	40.4541
45	2		Pre
12	2		Pre	36.7974	71.0801	45.719	32.4684	29.6039	53.331	37.5064	21.9712	22.754	30.99	29.4368	15.8839	40.3564	79.3116	49.8704	35.0322
28	2		Post 0
49	2		Post 0	56.469	60.6116	79.0996	74.4093	42.1947	46.1587	63.8809	57.5078	19.8481	22.8477	29.8496	27.4173	57.5761	61.3892	87.182	78.5919
43	2		Post 0	23.8748	37.2077	47.0579	44.134	16.7506	22.7384	28.3209	28.3607	12.1175	12.5412	17.824	19.908	23.7041	35.5883	44.4942	44.0275
40	2		Post 0	82.7262	71.2956	75.5457	84.9722	32.9563	34.8209	30.0416	39.427	26.994	26.9599	25.2817	30.532	75.1065	66.6209	69.6325	79.1068
6	2		Post 0	46.2608	49.6983	71.3766	62.3862	31.551	36.742	49.756	39.6908	19.4311	19.3679	27.5911	26.0264	46.2533	51.2948	74.8323	63.8118
26	2		Post 0	73.3873	60.4752	74.9949	71.7935	37.1862	29.7744	39.7961	37.9097	32.1682	25.4899	34.7363	34.534	69.3662	54.2044	67.0288	67.7864
7	2		Post 0	41.8338	27.7851	36.8993	50.7436	25.1635	19.955	23.6188	36.1514	23.5279	17.3189	22.8617	31.9963	43.03	30.9092	38.6011	55.5951
18	2		Post 0	78.847	76.5196	93.805	86.693	60.5673	62.935	69.4845	64.472	35.2928	34.5639	33.0183	34.3093	78.7334	77.7127	94.5748	84.7168
35	2		Post 0	33.6524	53.6428	43.35	46.3997	32.7487	48.1615	47.1443	51.8087	16.8502	27.8637	24.4518	29.441	37.5884	55.4966	49.4116	53.3305
46	2		Post 0	36.7523	38.8415	37.7061	41.0547	21.3234	20.0808	19.9595	23.0618	24.4907	20.1077	23.2696	24.222	37.4234	38.0953	37.398	40.6871
45	2		Post 0
12	2		Post 0	38.2389	34.6727	55.8497	52.4779	28.6544	25.3788	44.1414	44.6731	17.0375	17.5981	26.2296	22.8984	38.2718	33.8695	61.4453	57.976
28	2		Post 15
49	2		Post 15	67.0536	84.9813	68.4883	66.922	37.518	54.2875	39.0826	39.567	21.303	24.9793	23.4121	22.4051	62.4075	84.9183	61.8406	62.1073
43	2		Post 15	47.3754	46.8816	44.2184	50.3973	35.7779	38.1876	40.6539	37.7209	25.3712	24.5564	26.6343	25.2988	51.5542	49.3432	50.5969	53.4316
40	2		Post 15	90.3109	93.1244	98.528	86.2686	48.9911	44.4139	38.8619	34.7455	31.5716	26.5442	31.43	26.8518	86.2319	87.6321	89.8903	79.8189
6	2		Post 15	44.5428	56.6244	47.3037	51.5888	34.8724	39.4494	36.5656	44.4104	21.3172	27.7581	22.4475	25.2732	45.7398	57.2814	48.0261	56.1085
26	2		Post 15	81.7271	76.562	75.5534	79.4923	48.6758	43.6423	50.2164	50.8005	40.7	35.8152	37.1564	38.3944	75.1602	72.2497	68.4126	74.39
7	2		Post 15	66.7761	59.5017	56.6418	40.5326	39.4567	37.3393	38.5689	24.267	30.1233	30.0673	31.4476	20.2635	63.5957	58.5068	56.0235	38.6163
18	2		Post 15	64.9927	84.8653	77.1739	63.1459	63.4035	73.012	64.2419	52.0531	32.9373	38.8545	39.1997	33.5983	76.4733	94.0792	81.8794	67.8385
35	2		Post 15	54.6987	52.641	43.9891	48.7083	32.3636	29.6805	26.4988	33.7298	27.3614	26.6134	21.2955	25.5598	48.6572	48.6404	40.8239	49.5453
46	2		Post 15	35.3874	40.0824	38.1196	33.4667	33.9053	42.9343	39.9274	37.7866	19.1598	21.7994	25.55	20.3094	41.3569	50.2618	45.6352	42.0164
45	2		Post 15
12	2		Post 15	49.0837	53.05	47.2378	54.5056	34.5015	39.022	31.0459	34.7785	23.7781	21.531	27.1828	23.0341	48.7575	55.3805	48.4908	55.8439
28	2		Post 30
49	2		Post 30	70.5657	65.7511	67.2986	69.8721	47.2886	46.2872	53.2591	47.9563	25.9768	20.8642	29.4813	22.8127	69.7218	66.2951	70.4529	69.5138
43	2		Post 30	48.62	47.2307	46.4835	50.5523	39.6673	36.4326	35.8151	39.5638	25.6126	23.4836	22.452	26.8203	52.7531	49.8466	50.7258	52.2152
40	2		Post 30	58.1069	86.83	69.33	67.9345	23.8882	36.0052	27.4551	26.0735	18.9204	22.2518	19.5824	23.9136	48.4982	75.9349	58.775	58.905
6	2		Post 30	35.8792	24.2537	42.7711	40.5217	31.14	17.484	36.4293	33.9545	15.989	9.65424	21.2305	21.3418	36.122	22.8697	42.8255	41.9935
26	2		Post 30	71.0992	91.1319	75.9169	82.248	40.2745	48.2331	47.8515	43.3352	33.8959	43.3494	38.422	36.0549	64.889	84.5355	71.2218	75.6177
7	2		Post 30	55.0348	68.596	55.7502	54.7833	30.9676	40.3154	30.6567	30.6311	24.4913	34.656	29.6892	31.1195	54.3389	68.2586	55.8645	54.8411
18	2		Post 30	71.1482	70.0686	63.4854	68.6089	74.2712	60.7831	56.775	60.5063	35.441	32.2024	34.8945	34.0618	81.0654	73.9997	66.8508	75.5838
35	2		Post 30	42.0074	60.0601	37.4423	47.5717	29.1306	44.5623	30.6485	35.5037	18.1711	26.2817	17.2707	23.1156	38.7807	54.3111	34.4777	44.4093
46	2		Post 30	28.353	39.8468	39.3837	40.2025	37.003	42.5277	38.8082	43.7395	26.5013	28.3321	30.4601	28.6051	38.1795	47.5318	42.5158	46.3444
45	2		Post 30
12	2		Post 30	49.2584	66.8893	51.0874	58.5926	33.4634	52.883	41.6828	40.432	20.036	25.2266	23.9878	25.166	51.8358	78.5731	57.3093	60.1713

## Sheet: BDD_RLI_final
Player ID	Week	condition	Test time	RLI_up	RLI_fwd	RLI_side	RLI_full
28	1		Pre
49	1		Pre	49.0349	28.4621	17.824	47.457
43	1		Pre	46.2046	32.892	23.0628	46.421
40	1		Pre	65.9181	26.0007	21.3692	58.8998
6	1		Pre	32.6418	28.0693	18.634	34.8024
26	1		Pre	58.0074	37.8181	28.531	57.123
7	1		Pre	35.7698	20.4997	21.5954	35.0893
18	1		Pre	60.3583	51.4517	40.5759	65.4889
35	1		Pre	50.2294	38.737	25.7046	49.4216
46	1		Pre	36.9026	21.4242	22.2445	36.303
45	1		Pre	38.2444	22.5122	18.0694	34.7422
12	1		Pre	22.8247	15.0883	12.2136	22.6622
28	1		Post 0
49	1		Post 0	55.7292	34.1923	16.1633	54.3702
43	1		Post 0	35.3821	28.7898	18.4838	37.9921
40	1		Post 0	66.1886	27.9248	22.2728	60.3751
6	1		Post 0	30.8611	27.9763	17.4389	36.2959
26	1		Post 0	48.7071	28.7948	22.1832	47.3088
7	1		Post 0	27.8118	16.476	12.6644	25.1981
18	1		Post 0	59.8101	52.5166	31.3191	66.3018
35	1		Post 0	34.8617	38.8868	17.8232	43.6625
46	1		Post 0	43.1073	25.3598	26.5206	44.6913
45	1		Post 0	44.7857	27.4644	27.2189	42.9574
12	1		Post 0	48.2075	40.1965	19.9624	55.7635
28	1		Post 15
49	1		Post 15	66.5405	43.5317	23.6964	63.6842
43	1		Post 15
40	1		Post 15
6	1		Post 15
26	1		Post 15	73.2068	40.0124	33.0436	66.2428
7	1		Post 15	50.5487	29.2141	27.1021	49.9595
18	1		Post 15	61.361	50.732	35.9016	64.1231
35	1		Post 15
46	1		Post 15
45	1		Post 15	49.0012	38.367	28.8542	46.8937
12	1		Post 15	39.7236	26.4059	20.477	40.0151
28	1		Post 30
49	1		Post 30	60.0472	34.6904	20.8218	56.7961
43	1		Post 30	47.783	29.8446	21.5303	45.3228
40	1		Post 30	74.1941	31.6407	24.1974	65.8503
6	1		Post 30	34.6354	29.6821	19.7598	35.3367
26	1		Post 30	58.9203	33.5439	26.6043	53.186
7	1		Post 30	54.4739	39.984	28.3578	55.798
18	1		Post 30	65.6582	40.7883	30.5507	64.0191
35	1		Post 30	44.053	34.9218	21.5212	44.6948
46	1		Post 30	46.7497	26.2162	28.3218	47.7943
45	1		Post 30	50.2693	24.4141	22.3874	42.8496
12	1		Post 30	43.5415	36.8325	20.1062	48.973
28	2		Pre
49	2		Pre	58.3	37.3894	24.7441	57.9432
43	2		Pre	45.9693	33.876	23.5806	46.1473
40	2		Pre	77.0759	29.4512	26.2897	70.0185
6	2		Pre	36.9787	35.6856	19.338	39.0794
26	2		Pre	68.2197	38.903	29.314	62.6228
7	2		Pre	50.2614	23.3064	23.967	47.4187
18	2		Pre	57.5196	49.0413	36.1988	60.6157
35	2		Pre	39.8168	35.5744	21.487	41.1206
46	2		Pre	44.7897	28.0647	24.0867	42.0036
45	2		Pre
12	2		Pre	41.2582	33.5551	26.0954	45.1134
28	2		Post 0
49	2		Post 0	67.5104	51.8332	25.1325	69.9905
43	2		Post 0	40.6708	25.5296	15.1826	39.8079
40	2		Post 0	79.1359	33.8886	26.977	72.3695
6	2		Post 0	56.0422	38.2164	22.7287	57.5533
26	2		Post 0	72.5904	37.5479	33.3511	67.4076
7	2		Post 0	39.3665	24.3912	23.1948	40.8156
18	2		Post 0	82.77	63.7035	34.4366	81.7251
35	2		Post 0	44.8749	47.6529	26.1577	51.371
46	2		Post 0	38.2738	20.7021	23.7458	37.7594
45	2		Post 0
12	2		Post 0	45.3584	36.3979	20.2483	48.1239
28	2		Post 15
49	2		Post 15	67.7709	39.3248	22.9086	62.2574
43	2		Post 15	47.1285	37.9543	25.335	51.0755
40	2		Post 15	91.7176	41.6379	29.1409	86.932
6	2		Post 15	49.4463	38.0075	23.8604	52.0673
26	2		Post 15	78.0272	49.4461	37.7754	73.3199
7	2		Post 15	58.0717	37.9541	30.0953	57.2652
18	2		Post 15	71.0833	63.8227	36.2264	79.1763
35	2		Post 15	50.6747	31.022	26.0866	48.6488
46	2		Post 15	36.7535	38.857	21.0544	43.8258
45	2		Post 15
12	2		Post 15	51.0668	34.64	23.4061	52.069
28	2		Post 30
49	2		Post 30	68.5854	47.6224	24.3947	69.6178
43	2		Post 30	47.9254	37.9982	24.5481	51.4705
40	2		Post 30	68.6323	26.7643	20.9171	58.84
6	2		Post 30	38.2004	32.5472	18.6098	39.0578
26	2		Post 30	79.0825	45.5933	37.2384	73.4197
7	2		Post 30	55.3925	30.8121	30.4044	55.3528
18	2		Post 30	69.3388	60.6447	34.4781	74.7918
35	2		Post 30	44.7895	33.0761	20.6434	41.595
46	2		Post 30	39.6153	40.6679	28.4686	44.4301
45	2		Post 30
12	2		Post 30	54.84	41.0574	24.5769	58.7403
