# Supplementary material for: The effect of acute sleep extension vs active recovery on post exercise recovery kinetics in rugby union players
Source: PLoS One. 2022 Aug 18;17(8):e0273026. doi: 10.1371/journal.pone.0273026 (PMC9387860; doi:10.1371/journal.pone.0273026)
Supplement: S1 Data — (ZIP) [file pone.0273026.s001.zip › Data_plosone/GPS/HR testing.R]

library("zoo")
library("readr")
library("imputeTS")
library("sqldf")

setwd("C:/Users/acer/Desktop/Recherche/Thesis/Research/Study 4_intervention/data/GPS/field based test/Week 2/Post 30/HR/GPS")
liste_fichiersGPS <- list.files(".", pattern="csv")
setwd("C:/Users/acer/Desktop/Recherche/Thesis/Research/Study 4_intervention/data/GPS/field based test/Week 2/Post 30/HR/ACC")
liste_fichiersACC <- list.files(".", pattern="csv")
n=length(liste_fichiersACC)


pdf(file = "HR_Post 30_week_2.PDF")
res<-c()

for(f in 1:n){
  
  setwd("C:/Users/acer/Desktop/Recherche/Thesis/Research/Study 4_intervention/data/GPS/field based test/Week 2/Post 30/HR/ACC")
  nom<-strsplit(liste_fichiersACC[f], split = "_" , fixed = TRUE)[1][[1]][1]
  acc<-read_csv(liste_fichiersACC[f],skip=6)
  
  
  setwd("C:/Users/acer/Desktop/Recherche/Thesis/Research/Study 4_intervention/data/GPS/field based test/Week 2/Post 30/HR/GPS")
  GPS<-read_csv(liste_fichiersGPS[f],skip=8)
  GPS$Seconds<-as.numeric(GPS$Seconds)
  GPS$SecondsBis<-seq(from=0,to=(nrow(GPS)/10)-0.1,by = 0.1)
  GPS$SecondsBis<-as.numeric(as.character(GPS$SecondsBis))
  
  acc$Time<-seq(from=0,to=(nrow(acc)-1)*0.01,by=0.01)
  acc$Time<-as.numeric(as.character(acc$Time))
  BDD<-merge(x=GPS,y=acc,by.x="SecondsBis",by.y = "Time",all.y = T,all.x = T)
  BDD$Velocity<-as.numeric(BDD$Velocity)
  
  
  BDD$Speed<-na.interpolation(BDD$Velocity, option = "stine")
  BDD$Accel<-na.interpolation(BDD$Acceleration, option = "stine")
  BDD$HR<-na.interpolation(BDD$`Heart Rate`, option = "stine")
  
  BDD$Acceleration.forward<-as.numeric(BDD$Acceleration.forward)
  BDD$Acceleration.side<-as.numeric(BDD$Acceleration.side)
  BDD$Acceleration.up<-as.numeric(BDD$Acceleration.up)
  
  BDD$PL3[1]<-NA
  BDD$PL2[1]<-NA
  BDD$PL1[1]<-NA
  for(i in 2:nrow(BDD)){
    BDD$PL3[i]<-abs(sqrt(BDD$Acceleration.side[i]^2)-sqrt(BDD$Acceleration.side[i-1]^2))
    BDD$PL2[i]<-abs(sqrt(BDD$Acceleration.forward[i]^2)-sqrt(BDD$Acceleration.forward[i-1]^2))
    BDD$PL1[i]<-abs(sqrt(BDD$Acceleration.up[i]^2)-sqrt(BDD$Acceleration.up[i-1]^2))
    
  }

BDD$Speed2<-NA
BDD$Speed2[1:(nrow(BDD)-99)]<-rollapply(BDD$Speed,FUN=mean,width=100,align = "right")
BDD$course[1]<-0
BDD$Accel2<-NA
BDD$Accel2[75:(nrow(BDD)-75)]<-rollapply(BDD$Accel,FUN=mean,width=150,align = "right")

for(i in 2:(nrow(BDD)-99)){
  if(BDD$Speed2[i]>100 & BDD$Speed[i-1]<100){
    BDD$course[i]<-BDD$course[i-1]+1
  }
  else{
    BDD$course[i]<-BDD$course[i-1]
  }
}

BDD$course2<-0
BDD$course2[(nrow(BDD)-100)]<-0
for(i in (nrow(BDD)-100):1){
  if(BDD$Speed2[i]>100 & BDD$Speed2[i+1]<100){
    BDD$course2[i]<-BDD$course2[i+1]+1
  }
  else{
    BDD$course2[i]<-BDD$course2[i+1]
  }
}

BDD$Mon[1]<-NA
for(i in 2:(nrow(BDD)-99)){
  if(BDD$Speed2[i]>BDD$Speed2[i-1]){
    BDD$Mon[i]<-1
  }
  else{
    BDD$Mon[i]<-0
  }
}

BDD$Mon2<-NA
BDD$Mon2[(nrow(BDD)-100)]<-NA
for(i in (nrow(BDD)-100):2){
  if(BDD$Speed2[i]>BDD$Speed2[i+1]){
    BDD$Mon2[i]<-1
  }
  else{
    BDD$Mon2[i]<-0
  }
}

Debcourse<-c()
varcourse<-0
for(i in (nrow(BDD)-100):2){
  if(BDD$course[i]!=BDD$course[i+1]){
    varcourse<-1
  }
  if(BDD$Mon[i]==0 & varcourse==1){
    Debcourse<-cbind(Debcourse,i)
    varcourse<-0
  }
}
Debcourse<-c(Debcourse,7.40)  #here use this line if the code sucks###
BDD$Debcourse<-NA
BDD$Debcourse[(Debcourse+100)]<-1
BDD$Debcourse[-(Debcourse+100)]<-0


Fincourse<-c()
Fincourse<-Debcourse+30900


BDD$Fincourse<-NA
BDD$Fincourse[(Fincourse)]<-1
BDD$Fincourse[-(Fincourse)]<-0

Fincourse2<-c()
Fincourse2<-Debcourse+36900


BDD$Fincourse2<-NA
BDD$Fincourse2[(Fincourse2)]<-1
BDD$Fincourse2[-(Fincourse2)]<-0

Fourmincourse<-c()
Fourmincourse<-Debcourse+27900


BDD$Fourmincourse<-NA
BDD$Fourmincourse[(Fourmincourse)]<-1
BDD$Fourmincourse[-(Fourmincourse)]<-0

plot(BDD$Speed,type = "l",main=nom,ylim=c(-3,8),col="black")
abline(v = which(BDD$Debcourse==1),col="blue")
abline(v = which(BDD$Fincourse==1),col="red")
abline(v = which(BDD$Fincourse2==1),col="black")
abline(v = which(BDD$Fourmincourse==1),col="black")
#lines(BDD$Accel,type = "l", col="red")
lines(BDD$Accel2,type = "l", col="red")
plot(BDD$HR,type = "l",main=nom,ylim=c(0,200),col="black")
abline(v = which(BDD$Debcourse==1),col="blue")
abline(v = which(BDD$Fincourse==1),col="red")
abline(v = which(BDD$Fincourse2==1),col="black")
abline(v = which(BDD$Fourmincourse==1),col="black")
#abline(h = 0.25,col="blue")
#abline(h = -0.25,col="blue")


BDD$course[1]<-0
for(i in 2:nrow(BDD)){
  if(BDD$Debcourse[i]==1){
    BDD$course[i]<-BDD$course[i-1]+1
  }
  else{
    BDD$course[i]<-BDD$course[i-1]
  }
}

BDD$momentcourse[1]<-0
course<-0
for(i in 1:nrow(BDD)){
  if(BDD$Fourmincourse[i]==1){
    course<-1
  }
  if(BDD$Fincourse[i]==1){
    course<-0
  }
  BDD$momentcourse[i]<-course
  
}

BDD$course[1]<-0
for(i in 2:nrow(BDD)){
  if(BDD$Debcourse[i]==1){
    BDD$course[i]<-BDD$course[i-1]+1
  }
  else{
    BDD$course[i]<-BDD$course[i-1]
  }
}

BDD$momentcourse2[1]<-0
course<-0
for(i in 1:nrow(BDD)){
  if(BDD$Fincourse[i]==1){
    course<-1
  }
  if(BDD$Fincourse2[i]==1){
    course<-0
  }
  BDD$momentcourse2[i]<-course
  
}


HR_exercise<-c()
HR_recovery<-c()

for(i in 1:1){
  HR_exercise[i]<-mean(subset(BDD,momentcourse==1)$HR)
  HR_recovery[i]<- mean(subset(BDD,momentcourse2==1)$HR)
  
}
temp<-c()
temp<-cbind(t(HR_exercise),t(HR_recovery))
res<-rbind(res,cbind(nom,temp))
}

dev.off()
colnames(res)<- c("Name","HR_exercise","HR_recovery")
write.csv2(res,"HR_testing_Post 30_week2.csv")
