# Supplementary material for: The effect of acute sleep extension vs active recovery on post exercise recovery kinetics in rugby union players
Source: PLoS One. 2022 Aug 18;17(8):e0273026. doi: 10.1371/journal.pone.0273026 (PMC9387860; doi:10.1371/journal.pone.0273026)
Supplement: S1 Data — (ZIP) [file pone.0273026.s001.zip › Data_plosone/GPS/RLI code separate component.R]

library("zoo")
library("readr")
library("imputeTS")
library("sqldf")

#add CSV file

setwd("C:/Users/acer/Desktop/Recherche/Thesis/Research/Study 4_intervention/data/GPS/field based test/Week 2/Pre/Running/GPS")
liste_fichiersGPS <- list.files(".", pattern="csv")
setwd("C:/Users/acer/Desktop/Recherche/Thesis/Research/Study 4_intervention/data/GPS/field based test/Week 2/Pre/Running/ACC")
liste_fichiersACC <- list.files(".", pattern="csv")
n=length(liste_fichiersACC)


pdf(file = "RLI_pre_week2.PDF")
res<-c()

for(f in 1:n) {
  
  setwd("C:/Users/acer/Desktop/Recherche/Thesis/Research/Study 4_intervention/data/GPS/field based test/Week 2/Pre/Running/ACC")
  nom<-strsplit(liste_fichiersACC[f], split = "_" , fixed = TRUE)[1][[1]][1]
  acc<-read_csv(liste_fichiersACC[f],skip=6)

  
  setwd("C:/Users/acer/Desktop/Recherche/Thesis/Research/Study 4_intervention/data/GPS/field based test/Week 2/Pre/Running/GPS")
  GPS<-read_csv(liste_fichiersGPS[f],skip=8)
  GPS$Seconds<-as.numeric(GPS$Seconds)
  GPS$SecondsBis<-seq(from=0,to=(nrow(GPS)/10)-0.1,by = 0.1)
  GPS$SecondsBis<-as.numeric(as.character(GPS$SecondsBis))
  
  acc$Time<-seq(from=0,to=(nrow(acc)-1)*0.01,by=0.01)
  acc$Time<-as.numeric(as.character(acc$Time))
  BDD<-merge(x=GPS,y=acc,by.x="SecondsBis",by.y = "Time",all.y = T,all.x = T)
  BDD$Velocity<-as.numeric(BDD$Velocity)
  
  #smooth signal
  
  
  BDD$Speed<-na.interpolation(BDD$Velocity, option = "stine")
  BDD$Accel<-na.interpolation(BDD$Acceleration, option = "stine")
  
  BDD$Acceleration.forward<-as.numeric(BDD$Acceleration.forward)
  BDD$Acceleration.side<-as.numeric(BDD$Acceleration.side)
  BDD$Acceleration.up<-as.numeric(BDD$Acceleration.up)
  
  #calculate mech load
  
  BDD$PL4[1]<-NA
  BDD$PL3[1]<-NA
  BDD$PL2[1]<-NA
  BDD$PL1[1]<-NA
  for(i in 2:nrow(BDD)){
    BDD$PL4[i]<-abs(sqrt(BDD$Acceleration.forward[i]^2+BDD$Acceleration.side[i]^2+BDD$Acceleration.up[i]^2)-sqrt(BDD$Acceleration.forward[i-1]^2+BDD$Acceleration.side[i-1]^2+BDD$Acceleration.up[i-1]^2))
    BDD$PL3[i]<-abs(sqrt(BDD$Acceleration.side[i]^2)-sqrt(BDD$Acceleration.side[i-1]^2))
    BDD$PL2[i]<-abs(sqrt(BDD$Acceleration.forward[i]^2)-sqrt(BDD$Acceleration.forward[i-1]^2))
    BDD$PL1[i]<-abs(sqrt(BDD$Acceleration.up[i]^2)-sqrt(BDD$Acceleration.up[i-1]^2))
    
    
  }
  
  #Identify start check line 76 and 119 

  BDD$Speed2<-NA
  BDD$Speed2[1:(nrow(BDD)-99)]<-rollapply(BDD$Speed,FUN=mean,width=100,align = "right")
  BDD$course[1]<-0
  for(i in 2:(nrow(BDD)-99)){
    if(BDD$Speed2[i]>3 & BDD$Speed2[i-1]<3){
      BDD$course[i]<-BDD$course[i-1]+1
    }
    else{
      BDD$course[i]<-BDD$course[i-1]
    }
  }
  
  BDD$course2<-0
  BDD$course2[(nrow(BDD)-100)]<-0
  for(i in (nrow(BDD)-100):1){
    if(BDD$Speed2[i]>3 & BDD$Speed2[i+1]<3){
      BDD$course2[i]<-BDD$course2[i+1]+1
    }
    else{
      BDD$course2[i]<-BDD$course2[i+1]
    }
  }
  
  BDD$Mon[1]<-NA
  for(i in 2:(nrow(BDD)-99)){
    if(BDD$Speed2[i]>BDD$Speed2[i-1]){
      BDD$Mon[i]<-1
    }
    else{
      BDD$Mon[i]<-0
    }
  }
  
  BDD$Mon2<-NA
  BDD$Mon2[(nrow(BDD)-100)]<-NA
  for(i in (nrow(BDD)-100):2){
    if(BDD$Speed2[i]>BDD$Speed2[i+1]){
      BDD$Mon2[i]<-1
    }
    else{
      BDD$Mon2[i]<-0
    }
  }
  
  Debcourse<-c()
  varcourse<-0
  for(i in (nrow(BDD)-100):2){
    if(BDD$course[i]!=BDD$course[i+1]){
      varcourse<-1
    }
    if(BDD$Mon[i]==0 & varcourse==1){
      Debcourse<-cbind(Debcourse,i)
      varcourse<-0
    }
  }
  #Debcourse<-c(Debcourse,0) #if necessary use this line when the code does not work#
  BDD$Debcourse<-NA
  BDD$Debcourse[(Debcourse+100)]<-1
  BDD$Debcourse[-(Debcourse+100)]<-0
  
  
  Fincourse<-c()
  Fincourse<-Debcourse+1200
 
  
  BDD$Fincourse<-NA
  BDD$Fincourse[(Fincourse)]<-1
  BDD$Fincourse[-(Fincourse)]<-0
  
  BDD$Accel2<-NA
  BDD$Accel2[75:(nrow(BDD)-75)]<-rollapply(BDD$Accel,FUN=mean,width=150,align = "right")

  
  #Graph
  
  plot(BDD$Speed,type = "l",main=nom,ylim=c(-3,8),col="black")
  abline(v = which(BDD$Debcourse==1),col="blue")
  abline(v = which(BDD$Fincourse==1),col="blue")
  #abline(h = 0.25,col="blue")
  #abline(h = -0.25,col="blue")
  lines(BDD$Accel,type = "l", col="red")
  lines(BDD$Accel2,type = "l", col="black")

  
  BDD$course[1]<-0
  for(i in 2:nrow(BDD)){
    if(BDD$Debcourse[i]==1){
      BDD$course[i]<-BDD$course[i-1]+1
    }
    else{
      BDD$course[i]<-BDD$course[i-1]
    }
  }
  
  BDD$momentcourse[1]<-0
  course<-0
  for(i in 1:nrow(BDD)){
    if(BDD$Debcourse[i]==1){
      course<-1
    }
    if(BDD$Fincourse[i]==1){
      course<-0
    }
    BDD$momentcourse[i]<-course
    
  }
    
  PL1_025<-c()
  PL2_025<-c()
  PL3_025<-c()
  PL4_025<-c()
  V_025<-c()
 
  
  for(i in 1:4){
    PL1_025[i]<-sum(subset(BDD,momentcourse==1 & abs(Accel2)<0.25 & BDD$course==i)$PL1)
    PL2_025[i]<-sum(subset(BDD,momentcourse==1 & abs(Accel2)<0.25 & BDD$course==i)$PL2)
    PL3_025[i]<-sum(subset(BDD,momentcourse==1 & abs(Accel2)<0.25 & BDD$course==i)$PL3)
    PL4_025[i]<-sum(subset(BDD,momentcourse==1 & abs(Accel2)<0.25 & BDD$course==i)$PL4)
    V_025[i]<-mean(subset(BDD,momentcourse==1 & abs(Accel2)<0.25  & BDD$course==i)$Speed)
    
  }
  
  temp<-c()
  temp<-cbind(t(PL1_025),t(PL2_025),t(PL3_025),t(PL4_025),t(V_025))
  res<-rbind(res,cbind(nom,temp))
}
dev.off()
colnames(res)<-c("Nom","PL1_025_1","PL1_025_2","PL1_025_3","PL1_025_4","PL2_025_1","PL2_025_2","PL2_025_3","PL2_025_4","PL3_025_1","PL3_025_2","PL3_025_3","PL3_025_4","PL4_025_1","PL4_025_2","PL4_025_3","PL4_025_4","V_025_1","V_025_2","V_025_3","V_025_4")

write.csv2(res,"RLI_pre_week2.csv")


# temp<-c()
#  temp<-cbind(t(PL1_0_12),t(PL1_2_10),t(PL1_4_8),t(PL1_5_7),t(PL2_0_12),t(PL2_2_10),t(PL2_4_8),t(PL2_5_7),t(PL3_0_12),t(PL3_2_10),t(PL3_4_8),t(PL3_5_7),
#             t(PL2_18),t(PL2_20),t(PL2_22),t(PL2_24),t(PL2_18),t(PL2_20),t(PL2_22),t(PL2_24),t(PL3_18),t(PL3_20),t(PL3_22),t(PL3_24),t(V_0_12),t(V_2_10),t(V_4_8),t(V_5_7),t(Speed_18),t(Speed_20),t(Speed_22),t(Speed_24))
#  res<-rbind(res,cbind(nom,temp))
